# Supplementary material for: Soil pH modulates microbial nitrogen allocation in soil via compositional and metabolic shifts across forests in Japan
Source: IMetaOmics. 2025 Sep 18;2(4):e70054. doi: 10.1002/imo2.70054 (PMC12805986; doi:10.1002/imo2.70054)
Supplement: Supplementary file 2 — Table S1. The range of pedogenic factors, soil habitat properties, microbiome components, N cycling, and shotgun metagenomic results. Table S2. KEGG modules associated with N metabolism and environmental information processing. Table S3. The correlation between relative abundance of orders and soil habitat pH. Table S4. Details of PLS‐PM (Partial Least Squares Path Modeling) for Figure 3A (left). Table S5. Spearman correlation between pedogenic factors, soil habitat properties, microbiome components, and N cycling. Table S6. The information of selected N cycling genes. Table S7. Details of PLS‐PM (Partial Least Squares Path Modeling) for Figure 3A (right). Table S8. Details of PLS‐PM (Partial Least Squares Path Modeling) for Figure 4A. Table S9. Details of PLS‐PM (Partial Least Squares Path Modeling) for Figure 4B. Table S10. Details of PLS‐PM (Partial Least Squares Path Modeling) for Figure 4C. Table S11. Details of PLS‐PM (Partial Least Squares Path Modeling) for Figure 4D. [file IMO2-2-e70054-s002.xlsx]

## Sheet: S1
Table S1: The range of pedogenic factors, soil habitat properties, microbiome components, N cycling, and shotgun metagenomic results.
		Minimum	Maximum	Average
Pedogenic factors	MAT (°C)	4.4	20.9	10.71
	MAP (mm)	820	3080	1840.59
	vegetation	broadleaved forests (15 sites) and coniferous forests (25 sites)
	soil type	Cambisols (17 sites), Andosols (18 sites), Regosols (4 sites), and Acrisols (1 site)
Soil habitat properties	soil C (%)	1.3	23.2	9.0324
	soil N (%)	0.06	1.27	0.52745
	soil C/N	11.1	36.5	18.1953
	soil habitat pH	3.7	7.9	5.5127
Microbiome components	Bacterial abundance (copies g-soil-1)	1.1 × 1010	4.6 × 1011	1.29 × 1011
	Fungal abundance (copies g-soil-1)	6.1 × 107	4.3 × 1010	3.46 × 109
	Bacterial richness (the number of ASVs)	1386	6715	4623
	Fungal richness (the number of ASVs)	464	1922	1237
N-cycling	Gross rates of ammonification (mg-N kg-soil-1 day-1)	0.08	23.22	3.8813
	Gross rates of nitrification (mg-N kg-soil-1 day-1)	0.002	8.5	0.9364
	Gross rates of ammonium consumption (mg-N kg-soil-1 day-1)	0.44	30.726	5.627
	Gross rates of nitrate consumption (mg-N kg-soil-1 day-1)	0.012	6.628	0.826
	Ratios of nitrification-to-ammonification	0	7.73	0.3572
	Ratios of ammonification-to-ammonium immobilization	0	1	0.55
Shotgun metagenomic data	Percentage of Bacteria based on protein sequences	0.987477	0.99969	0.99714
	Percentage of Fungi based on protein sequences	0.00031	0.012523	0.00286
	KO genes richness (the number of KO genes)	6863	8574	7442
	N-cycling gene richness (the number of N-cycling genes)	19	25	22

## Sheet: S2
Table S2: KEGG modules associated with N metabolism and environmental information processing, including N metabolisms in KEGG's energy metabolism and transport systems for phosphorus, amino acids, minerals, and organic ions, as well as the two-component regulatory system in KEGG’s environmental information processing
Type	Large_category	Small_category	Module	Name	Origin	correlation between the abundance of module and soil pH	p value	mean abundance
Complex	Environmental information processing	Mineral and organic ion transport system	M00209	Osmoprotectant transport	Prokaryote	-0.424227	0.0063692	0.455125
Complex	Environmental information processing	Mineral and organic ion transport system	M00302	2-Aminoethylphosphonate transport	Prokaryote	-0.376714	0.0165745	0.0034
Complex	Environmental information processing	Mineral and organic ion transport system	M00300	Putrescine transport	Prokaryote	-0.369145	0.0190725	0.154225
Complex	Environmental information processing	Mineral and organic ion transport system	M00188	NitT/TauT family transport	Prokaryote	0.528173	0.000460139	3.66617
Complex	Environmental information processing	Mineral and organic ion transport system	M00193	Putative spermidine/putrescine transport	Prokaryote	0.613937	2.51743e-05	0.320225
Complex	Environmental information processing	Mineral and organic ion transport system	M00192	Putative thiamine transport	Prokaryote	0.638092	9.45069e-06	0.003925
Complex	Environmental information processing	Mineral and organic ion transport system	M00208	Glycine betaine/proline transport	Prokaryote	0.703243	4.18277e-07	0.06695
Complex	Environmental information processing	Mineral and organic ion transport system	M00186	Tungstate transport	Prokaryote	0.799812	5.98284e-10	0.07525
Complex	Environmental information processing	Mineral and organic ion transport system	M00191	Thiamine transport	Prokaryote	0.80311	4.50096e-10	0.007475
Complex	Environmental information processing	Mineral and organic ion transport system	M00185	Sulfate/thiosulfate transport	Common	0.810069	2.42481e-10	0.228725
Complex	Environmental information processing	Mineral and organic ion transport system	M00299	Spermidine/putrescine transport	Prokaryote	0.840199	1.20458e-11	0.285175
Complex	Environmental information processing	Mineral and organic ion transport system	M00190	Iron(III) transport	Prokaryote	0.843829	8.04891e-12	0.42255
Complex	Environmental information processing	Mineral and organic ion transport system	M00438	Nitrate/nitrite transport	Prokaryote	0.884577	3.73311e-14	0.11395
Complex	Environmental information processing	Phosphate and amino acid transport system	M00236	Putative polar amino acid transport	Prokaryote	0.312658	0.0494979	0.710525
Complex	Environmental information processing	Phosphate and amino acid transport system	M00227	Glutamine transport	Prokaryote	0.389938	0.012871	0.0045
Complex	Environmental information processing	Phosphate and amino acid transport system	M00223	Phosphonate transport	Prokaryote	0.434934	0.0050372	0.250575
Complex	Environmental information processing	Phosphate and amino acid transport system	M00230	Glutamate/aspartate transport	Prokaryote	0.568131	0.000131291	0.114575
Complex	Environmental information processing	Phosphate and amino acid transport system	M00233	Glutamate transport	Prokaryote	0.660905	3.45654e-06	0.005775
Complex	Environmental information processing	Phosphate and amino acid transport system	M00237	Branched-chain amino acid transport	Prokaryote	0.711457	2.66041e-07	4.8617
Pathway	Energy metabolism	Nitrogen metabolism	M00528	Nitrification	Prokaryote	0.346026	0.0287332	0.001075
Pathway	Energy metabolism	Nitrogen metabolism	M00804	Complete nitrification	Prokaryote	0.347184	0.028168	0.001025
Pathway	Energy metabolism	Nitrogen metabolism	M00529	Denitrification	Prokaryote	0.55597	0.000195584	0.002725
Pathway	Energy metabolism	Nitrogen metabolism	M00530	Dissimilatory nitrate reduction	Prokaryote	0.778649	3.3061e-09	0.04505
FuncSet	Environmental information processing	Two-component regulatory system	M00500	AtoS-AtoC (cPHB biosynthesis)	Prokaryote	0.733991	7.07234e-08	0.051775
FuncSet	Environmental information processing	Two-component regulatory system	M00449	CreC-CreB (phosphate regulation)	Prokaryote	0.678194	1.52109e-06	0.01955
FuncSet	Environmental information processing	Two-component regulatory system	M00772	HupT-HupR (hydrogenase synthesis regulation)	Prokaryote	0.651398	5.30998e-06	0.05475
FuncSet	Environmental information processing	Two-component regulatory system	M00499	HydH-HydG (metal tolerance)	Prokaryote	0.64885	5.94249e-06	0.209725
FuncSet	Environmental information processing	Two-component regulatory system	M00450	BaeS-BaeR (envelope stress response)	Prokaryote	0.638322	9.35932e-06	0.071225
FuncSet	Environmental information processing	Two-component regulatory system	M00517	RpfC-RpfG (cell-to-cell signaling)	Prokaryote	0.627104	1.49095e-05	0.015625
FuncSet	Environmental information processing	Two-component regulatory system	M00502	GlrK-GlrR (amino sugar metabolism)	Prokaryote	0.613706	2.54018e-05	0.069125
FuncSet	Environmental information processing	Two-component regulatory system	M00519	YesM-YesN	Prokaryote	0.595797	4.99005e-05	0.023025
FuncSet	Environmental information processing	Two-component regulatory system	M00434	PhoR-PhoB (phosphate starvation response)	Prokaryote	0.467198	0.00237073	1.89037
FuncSet	Environmental information processing	Two-component regulatory system	M00458	ResE-ResD (aerobic and anaerobic respiration)	Prokaryote	0.444883	0.00402324	0.061375
FuncSet	Environmental information processing	Two-component regulatory system	M00444	PhoQ-PhoP (magnesium transport)	Prokaryote	0.441366	0.00435922	0.083725
FuncSet	Environmental information processing	Two-component regulatory system	M00485	KinABCDE-Spo0FA (sporulation control)	Prokaryote	0.423842	0.00642226	0.00075
FuncSet	Environmental information processing	Two-component regulatory system	M00498	NtrY-NtrX (nitrogen regulation)	Prokaryote	0.408052	0.00895468	0.3939
FuncSet	Environmental information processing	Two-component regulatory system	M00515	FlrB-FlrC (polar flagellar synthesis)	Prokaryote	0.395814	0.0114662	0.17
FuncSet	Environmental information processing	Two-component regulatory system	M00459	VicK-VicR (cell wall metabolism)	Prokaryote	0.392718	0.0121891	0.411525
FuncSet	Environmental information processing	Two-component regulatory system	M00493	AlgZ-AlgR (alginate production)	Prokaryote	0.326684	0.0396435	0.107675
FuncSet	Environmental information processing	Two-component regulatory system	M00501	PilS-PilR (type 4 fimbriae synthesis)	Prokaryote	0.322008	0.0427332	0.215975
FuncSet	Environmental information processing	Two-component regulatory system	M00818	FusK-FusR (virulence regulation)	Prokaryote	-0.357363	0.023585	0.01015
FuncSet	Environmental information processing	Two-component regulatory system	M00481	LiaS-LiaR (cell wall stress response)	Prokaryote	-0.395268	0.0115909	0.08735
FuncSet	Environmental information processing	Two-component regulatory system	M00484	YdfH-YdfI	Prokaryote	-0.399258	0.0107051	0.01485
FuncSet	Environmental information processing	Two-component regulatory system	M00520	ChvG-ChvI (acidity sensing)	Prokaryote	-0.418079	0.00726374	0.23625
FuncSet	Environmental information processing	Two-component regulatory system	M00510	Cph1-Rcp1 (light response)	Prokaryote	-0.418908	0.00713706	0.145975
FuncSet	Environmental information processing	Two-component regulatory system	M00658	VanS-VanR (actinomycete type vancomycin resistance)	Prokaryote	-0.503285	0.000932116	0.10285
FuncSet	Environmental information processing	Two-component regulatory system	M00512	CckA-CtrA/CpdR (cell cycle control)	Prokaryote	-0.570048	0.000123119	0.400625
FuncSet	Environmental information processing	Two-component regulatory system	M00479	DesK-DesR (membrane lipid fluidity regulation)	Prokaryote	-0.605893	3.42748e-05	0.15055
FuncSet	Environmental information processing	Two-component regulatory system	M00447	CpxA-CpxR (envelope stress response)	Prokaryote	-0.694679	6.59877e-07	0.1576

## Sheet: S3
Table S3: The correlation between relative abundance of orders and soil habitat pH.
Kingdom	Phylum	Class	Order	cor.rho	p	p.adj	significant	Relative abundance (%)	Top 10 abundant
Bacteria	Proteobacteria	Alphaproteobacteria	Rhizobiales	0.214076	0.00233549	0.00352919	TRUE	20.4518	TRUE
Bacteria	Firmicutes	Bacilli	Bacillales	0.724477	7.8679e-34	5.5731e-33	TRUE	2.77202
Bacteria	Acidobacteriota	Subgroup_20	Subgroup_20	0.333727	1.37084e-06	2.74168e-06	TRUE	0.00349127
Bacteria	Sumerlaeota	Sumerlaeia	Sumerlaeales	0.665632	5.77669e-27	3.11758e-26	TRUE	0.0125595
Bacteria	Elusimicrobiota	Elusimicrobia	Lineage_IV	-0.131839	0.0627549	0.0802131	FALSE	0.290909
Bacteria	Acidobacteriota	Acidobacteriae	Subgroup_13	-0.373162	5.26606e-08	1.15265e-07	TRUE	0.287463
Bacteria	Actinobacteriota	Thermoleophilia	Solirubrobacterales	-0.250993	0.000337225	0.000556048	TRUE	1.54582
Bacteria	Firmicutes	Symbiobacteriia	Symbiobacteriales	0.287161	3.74328e-05	6.52675e-05	TRUE	0.00467014
Bacteria	Verrucomicrobiota	Omnitrophia	Omnitrophales	0.617697	1.98621e-22	9.00414e-22	TRUE	0.238268
Bacteria	Chloroflexi	Anaerolineae	Anaerolineales	0.519735	3.11343e-15	9.81485e-15	TRUE	0.124235
Bacteria	Firmicutes	Clostridia	Lachnospirales	0.394037	7.79356e-09	1.79041e-08	TRUE	0.0307413
Bacteria	Actinobacteriota	Actinobacteria	Catenulisporales	-0.624808	4.72596e-23	2.17139e-22	TRUE	0.112355
Bacteria	Acidobacteriota	Acidobacteriae	Acidobacteriae	0.487687	2.40368e-13	6.98506e-13	TRUE	0.0124235
Bacteria	Dependentiae	Babeliae	Babeliales	-0.0194345	0.784739	0.813449	FALSE	0.824348
Bacteria	Chloroflexi	Ktedonobacteria	Ktedonobacterales	-0.335433	1.20139e-06	2.43139e-06	TRUE	4.05423
Bacteria	Planctomycetota	Phycisphaerae	unclassified	0.385473	1.73453e-08	3.87988e-08	TRUE	0.007708
Bacteria	Acidobacteriota	Acidobacteriae	Acidobacteriales	-0.804784	9.84767e-47	1.59439e-45	TRUE	15.4792	TRUE
Bacteria	Planctomycetota	Phycisphaerae	Tepidisphaerales	0.39366	8.07713e-09	1.8431e-08	TRUE	0.751213
Bacteria	Proteobacteria	Alphaproteobacteria	Defluviicoccales	-0.195912	0.00543184	0.00802967	TRUE	0.038404
Bacteria	Chloroflexi	Chloroflexia	Chloroflexales	0.773714	4.10763e-41	4.36435e-40	TRUE	0.0298798
Bacteria	Proteobacteria	unclassified	unclassified	0.0725922	0.307007	0.356254	FALSE	0.00503287
Bacteria	Bacteroidota	unclassified	unclassified	0.303811	1.22314e-05	2.21207e-05	TRUE	0.0059397
Bacteria	Nitrospirota	Leptospirillia	Leptospirillales	0.233848	0.000860056	0.00134137	TRUE	0.00802539
Bacteria	Chloroflexi	SHA-26	SHA-26	-0.0594613	0.402941	0.452145	FALSE	0.0097937
Bacteria	Verrucomicrobiota	Chlamydiae	Chlamydiales	0.197449	0.00507105	0.00756209	TRUE	1.4783
Bacteria	Planctomycetota	Pla4_lineage	Pla4_lineage	0.587142	6.3897e-20	2.55588e-19	TRUE	0.236726
Bacteria	unclassidied	unclassified	unclassified	0.577317	3.60421e-19	1.39253e-18	TRUE	2.12142
Bacteria	Actinobacteriota	Acidimicrobiia	uncultured	-0.731627	8.69038e-35	6.71529e-34	TRUE	0.175425
Bacteria	Acidobacteriota	Acidobacteriae	Subgroup_15	-0.0530003	0.456052	0.493814	FALSE	0.00530492
Bacteria	Acidobacteriota	Subgroup_25	Subgroup_25	0.812381	2.90551e-48	5.48819e-47	TRUE	0.153027
Bacteria	Myxococcota	bacteriap25	bacteriap25	0.832717	9.99363e-53	2.42702e-51	TRUE	1.12265
Bacteria	Planctomycetota	OM190	OM190	0.859151	1.61113e-59	7.82551e-58	TRUE	0.337293
Bacteria	Latescibacterota	Latescibacteria	Latescibacterales	0.789189	8.57085e-44	1.07929e-42	TRUE	0.0723192
Bacteria	Actinobacteriota	Actinobacteria	Corynebacteriales	-0.471873	1.74675e-12	4.86798e-12	TRUE	0.584357
Bacteria	Bacteroidota	Bacteroidia	Flavobacteriales	0.732081	7.53857e-35	5.96073e-34	TRUE	0.130311
Bacteria	Verrucomicrobiota	Verrucomicrobiae	Pedosphaerales	-0.242988	0.000526425	0.000848268	TRUE	4.34418	TRUE
Bacteria	Patescibacteria	unclassified	unclassified	0.329084	1.95536e-06	3.82082e-06	TRUE	0.0384947
Bacteria	Firmicutes	Clostridia	Oscillospirales	0.47901	7.22647e-13	2.06471e-12	TRUE	0.0461573
Bacteria	Planctomycetota	Planctomycetes	Isosphaerales	-0.730641	1.1825e-34	8.93443e-34	TRUE	1.64765
Bacteria	WS2	WS2	WS2	0.372449	5.60784e-08	1.21444e-07	TRUE	0.00480617
Bacteria	Acidobacteriota	Acidobacteriae	Bryobacterales	-0.595873	1.30672e-20	5.62387e-20	TRUE	3.23922
Bacteria	Actinobacteriota	Actinobacteria	Frankiales	-0.757928	1.37208e-38	1.33288e-37	TRUE	5.37026	TRUE
Bacteria	Bacteroidota	Bacteroidia	unclassified	0.340482	8.09106e-07	1.66725e-06	TRUE	0.0598957
Bacteria	Proteobacteria	Gammaproteobacteria	Nitrosococcales	0.543477	9.14519e-17	3.14077e-16	TRUE	0.00992972
Bacteria	Patescibacteria	Microgenomatia	Candidatus_Woesebacteria	0.328443	2.05275e-06	3.9882e-06	TRUE	0.0262979
Bacteria	Verrucomicrobiota	Verrucomicrobiae	S-BQ2-57_soil_group	0.361546	1.44049e-07	3.06104e-07	TRUE	0.234097
Bacteria	Actinobacteriota	Thermoleophilia	uncultured	0.59774	9.24659e-21	4.03056e-20	TRUE	0.0102018
Bacteria	Planctomycetota	Planctomycetes	Planctomycetales	-0.156498	0.0268975	0.0357232	TRUE	0.473045
Bacteria	Chloroflexi	Anaerolineae	Ardenticatenales	0.411026	1.48792e-09	3.48892e-09	TRUE	0.0028565
Bacteria	Gemmatimonadota	S0134_terrestrial_group	S0134_terrestrial_group	0.476021	1.04847e-12	2.9461e-12	TRUE	0.00639311
Bacteria	Methylomirabilota	Methylomirabilia	Rokubacteriales	0.822795	1.77401e-50	3.54802e-49	TRUE	2.1562
Bacteria	Actinobacteriota	Acidimicrobiia	unclassified	-0.301152	1.46921e-05	2.64302e-05	TRUE	0.146679
Bacteria	Patescibacteria	Berkelbacteria	Berkelbacteria	0.350864	3.51083e-07	7.27855e-07	TRUE	0.00281115
Bacteria	Proteobacteria	Gammaproteobacteria	KF-JG30-C25	-0.591783	2.76499e-20	1.11916e-19	TRUE	0.0725459
Bacteria	Gemmatimonadota	Gemmatimonadetes	Gemmatimonadales	0.525559	1.34404e-15	4.35213e-15	TRUE	2.47826
Bacteria	Actinobacteriota	Actinobacteria	Kineosporiales	0.665026	6.67287e-27	3.54496e-26	TRUE	0.0394015
Bacteria	Chloroflexi	Dehalococcoidia	S085	0.733253	5.2133e-35	4.22029e-34	TRUE	0.136522
Bacteria	Acidobacteriota	Subgroup_5	Subgroup_5	0.742785	2.41462e-36	2.16045e-35	TRUE	1.57815
Bacteria	Chloroflexi	Anaerolineae	unclassified	0.464052	4.48887e-12	1.19235e-11	TRUE	0.191249
Bacteria	Bdellovibrionota	Bdellovibrionia	Bacteriovoracales	0.538244	2.0382e-16	6.72804e-16	TRUE	0.0288823
Bacteria	Patescibacteria	Parcubacteria	Candidatus_Colwellbacteria	0.224827	0.00137107	0.00211892	TRUE	0.000997506
Bacteria	Patescibacteria	ABY1	Candidatus_Magasanikbacteria	0.434796	1.24867e-10	3.03249e-10	TRUE	0.00630243
Bacteria	Planctomycetota	Planctomycetes	uncultured	0.617291	2.1536e-22	9.63451e-22	TRUE	0.0111086
Bacteria	Elusimicrobiota	Elusimicrobia	MVP-88	0.52651	1.17007e-15	3.82523e-15	TRUE	0.0236228
Bacteria	Bacteroidota	Bacteroidia	Sphingobacteriales	0.337124	1.05325e-06	2.14434e-06	TRUE	0.999411
Bacteria	GAL15	GAL15	GAL15	0.180366	0.0105954	0.0151844	TRUE	0.0943097
Bacteria	Cyanobacteria	unclassified	unclassified	-0.23192	0.000951616	0.00147739	TRUE	0.00122421
Bacteria	Bdellovibrionota	Bdellovibrionia	Bdellovibrionales	0.0535006	0.451805	0.490778	FALSE	0.359057
Bacteria	Acidobacteriota	Acidobacteriae	AKIW659	0.331527	1.62325e-06	3.22752e-06	TRUE	0.00262979
Bacteria	Acidobacteriota	Blastocatellia	Elev-16S-573	0.550686	2.96216e-17	1.07142e-16	TRUE	0.01927
Bacteria	Proteobacteria	Alphaproteobacteria	Zavarziniales	-0.269536	0.000113573	0.000194044	TRUE	0.00294718
Bacteria	Firmicutes	Desulfitobacteriia	Desulfitobacteriales	0.289558	3.20002e-05	5.60828e-05	TRUE	0.0228973
Bacteria	Proteobacteria	Gammaproteobacteria	JG36-TzT-191	0.0115603	0.870938	0.886583	FALSE	0.39805
Bacteria	Verrucomicrobiota	Verrucomicrobiae	Opitutales	0.122289	0.0845158	0.106823	FALSE	0.345681
Bacteria	Bacteroidota	Kryptonia	Kryptoniales	0.568776	1.54824e-18	5.78462e-18	TRUE	0.103242
Bacteria	Bacteroidota	Bacteroidia	Bacteroidales	0.161179	0.0226046	0.0307422	TRUE	0.007708
Bacteria	Planctomycetota	Planctomycetes	unclassified	-0.355698	2.3554e-07	4.94344e-07	TRUE	0.00349127
Bacteria	Proteobacteria	Gammaproteobacteria	Ga0077536	0.309003	8.50722e-06	1.58058e-05	TRUE	0.00158694
Bacteria	Proteobacteria	Alphaproteobacteria	Dongiales	0.630467	1.46804e-23	6.9324e-23	TRUE	0.0847427
Bacteria	Bdellovibrionota	Oligoflexia	unclassified	0.0745541	0.294083	0.343602	FALSE	0.000997506
Bacteria	Proteobacteria	Alphaproteobacteria	Rhodobacterales	0.384493	1.89803e-08	4.21784e-08	TRUE	0.00802539
Bacteria	Bacteroidota	Bacteroidia	Cytophagales	0.706748	1.39065e-31	8.75594e-31	TRUE	0.726865
Bacteria	Chloroflexi	Anaerolineae	Anaerolineae	0.330594	1.74325e-06	3.44596e-06	TRUE	0.0387214
Bacteria	Verrucomicrobiota	Kiritimatiellae	WCHB1-41	0.50872	1.46012e-14	4.4325e-14	TRUE	0.0061664
Bacteria	Firmicutes	Bacilli	unclassified	-0.0338669	0.634014	0.665324	FALSE	0.00911358
Bacteria	Proteobacteria	Alphaproteobacteria	Azospirillales	-0.466483	3.35603e-12	9.05594e-12	TRUE	0.187577
Bacteria	Myxococcota	Polyangia	mle1-27	0.565884	2.51202e-18	9.28355e-18	TRUE	0.108637
Bacteria	Firmicutes	Bacilli	Aneurinibacillales	-0.0434524	0.541235	0.578679	FALSE	0.000544094
Bacteria	Bacteroidota	Ignavibacteria	SJA-28	0.583368	1.25063e-19	4.94434e-19	TRUE	0.105101
Bacteria	Elusimicrobiota	Elusimicrobia	unclassified	0.117151	0.0985187	0.121805	FALSE	0.0007708
Bacteria	Proteobacteria	Alphaproteobacteria	Rhodospirillales	-0.467924	2.82165e-12	7.67488e-12	TRUE	0.454772
Bacteria	Nitrospirota	Thermodesulfovibrionia	uncultured	0.0460463	0.517337	0.554873	FALSE	0.00108819
Bacteria	Verrucomicrobiota	Chlamydiae	LD1-PA32	0.080224	0.258793	0.306584	FALSE	0.00167762
Bacteria	Spirochaetota	Leptospirae	Leptospirales	0.680213	1.62249e-28	9.34992e-28	TRUE	0.0182272
Bacteria	Acidobacteriota	Holophagae	Subgroup_7	0.729426	1.72481e-34	1.24773e-33	TRUE	0.769077
Bacteria	Proteobacteria	Alphaproteobacteria	Caedibacterales	-0.00690144	0.922734	0.933719	FALSE	0.00226706
Bacteria	Acidobacteriota	Blastocatellia	Pyrinomonadales	0.881056	2.70452e-66	4.59768e-64	TRUE	0.95221
Bacteria	Bacteroidota	Kapabacteria	Kapabacteriales	-0.0573401	0.419959	0.468151	FALSE	0.105418
Bacteria	Firmicutes	Bacilli	Lactobacillales	-0.152053	0.0316039	0.0414877	TRUE	0.00113353
Bacteria	Proteobacteria	Alphaproteobacteria	unclassified	-0.456252	1.12391e-11	2.93947e-11	TRUE	0.977556
Bacteria	Fibrobacterota	Chitinivibrionia	uncultured	0.42224	4.73519e-10	1.13378e-09	TRUE	0.00494219
Bacteria	Abditibacteriota	Abditibacteria	Abditibacteriales	0.35709	2.09724e-07	4.42896e-07	TRUE	0.00507821
Bacteria	Planctomycetota	unclassified	unclassified	0.868549	2.81891e-62	1.59738e-60	TRUE	0.118023
Bacteria	Hydrogenedentes	Hydrogenedentia	Hydrogenedentiales	0.222732	0.00152394	0.00232349	TRUE	0.00199501
Bacteria	Acidobacteriota	Subgroup_11	Subgroup_11	0.848063	1.63474e-56	6.17568e-55	TRUE	0.20204
Bacteria	Actinobacteriota	Actinobacteria	PeM15	0.250924	0.000338535	0.000556048	TRUE	0.00172297
Bacteria	Proteobacteria	Gammaproteobacteria	Xanthomonadales	-0.120369	0.0895499	0.112766	FALSE	0.635185
Bacteria	NB1-j	NB1-j	NB1-j	0.440325	6.82201e-11	1.68079e-10	TRUE	0.501428
Bacteria	Proteobacteria	Alphaproteobacteria	Rickettsiales	-0.441264	6.15014e-11	1.52631e-10	TRUE	0.301338
Bacteria	Verrucomicrobiota	unclassified	unclassified	0.274061	8.60227e-05	0.000147716	TRUE	0.00430741
Bacteria	Bdellovibrionota	Oligoflexia	0319-6G20	0.418933	6.66585e-10	1.58489e-09	TRUE	0.566992
Bacteria	Myxococcota	Polyangia	UASB-TL25	0.248941	0.000378543	0.000618772	TRUE	0.000725459
Bacteria	Myxococcota	Polyangia	Haliangiales	0.792492	2.14534e-44	2.91766e-43	TRUE	1.84199
Bacteria	Proteobacteria	Alphaproteobacteria	Elsterales	-0.770837	1.22638e-40	1.26354e-39	TRUE	7.40902	TRUE
Bacteria	Actinobacteriota	unclassified	unclassified	0.314377	5.79956e-06	1.08942e-05	TRUE	0.003854
Bacteria	Proteobacteria	Alphaproteobacteria	Caulobacterales	-0.456579	1.08195e-11	2.85165e-11	TRUE	1.6891
Bacteria	Actinobacteriota	Actinobacteria	Streptosporangiales	0.241377	0.000574765	0.000913179	TRUE	0.109635
Bacteria	Acidobacteriota	Acidobacteriae	unclassified	0.179357	0.0110463	0.015584	TRUE	0.0676037
Bacteria	Chloroflexi	KD4-96	KD4-96	0.840873	1.08984e-54	3.36859e-53	TRUE	0.521197
Bacteria	Methylomirabilota	Methylomirabilia	Methylomirabilales	0.153951	0.0295146	0.0390465	TRUE	0.00117887
Bacteria	Proteobacteria	Gammaproteobacteria	EC3	0.0354482	0.618253	0.650793	FALSE	0.0028565
Bacteria	Acidobacteriota	Vicinamibacteria	Subgroup_17	0.578385	2.99514e-19	1.17052e-18	TRUE	0.988937
Bacteria	Chloroflexi	JG30-KF-CM66	JG30-KF-CM66	0.306774	9.95065e-06	1.82877e-05	TRUE	0.136658
Bacteria	Desulfobacterota	Desulfobulbia	Desulfobulbales	0.0912144	0.198946	0.239016	FALSE	0.0007708
Bacteria	Spirochaetota	Spirochaetia	Spirochaetales	0.491508	1.46557e-13	4.33298e-13	TRUE	0.0541374
Bacteria	Patescibacteria	Parcubacteria	Candidatus_Azambacteria	0.150021	0.0339781	0.0444329	TRUE	0.00321922
Bacteria	Patescibacteria	Microgenomatia	Candidatus_Curtissbacteria	0.158456	0.0250234	0.0337618	TRUE	0.00113353
Bacteria	Chloroflexi	unclassified	unclassified	-0.0432012	0.543577	0.579362	FALSE	0.199229
Bacteria	Acidobacteriota	unclassified	unclassified	0.295183	2.2026e-05	3.90044e-05	TRUE	0.0185445
Bacteria	Gemmatimonadota	unclassified	unclassified	-0.0322066	0.650742	0.678688	FALSE	9.06824e-05
Bacteria	Chloroflexi	Anaerolineae	RBG-13-54-9	0.796648	3.62278e-45	5.59884e-44	TRUE	0.102743
Bacteria	Patescibacteria	Parcubacteria	Candidatus_Yanofskybacteria	0.455461	1.23201e-11	3.19758e-11	TRUE	0.0129222
Bacteria	Firmicutes	Clostridia	Peptostreptococcales-Tissierellales	0.470136	2.15852e-12	5.91851e-12	TRUE	0.0321016
Bacteria	Proteobacteria	Alphaproteobacteria	Acetobacterales	-0.729678	1.59533e-34	1.17916e-33	TRUE	1.87889
Bacteria	Chloroflexi	TK10	TK10	0.243278	0.000518141	0.000838895	TRUE	0.404988
Bacteria	Chloroflexi	Anaerolineae	SBR1031	0.792064	2.57107e-44	3.36216e-43	TRUE	0.432374
Bacteria	Proteobacteria	Gammaproteobacteria	CCM19a	0.198077	0.00492983	0.00738389	TRUE	0.000725459
Bacteria	Desulfobacterota	Desulfuromonadia	PB19	0.407634	2.08649e-09	4.85894e-09	TRUE	0.00181365
Bacteria	Chloroflexi	Ktedonobacteria	B12-WMSP1	-0.25832	0.000221463	0.000370923	TRUE	0.0487871
Bacteria	Chloroflexi	Ktedonobacteria	C0119	0.783294	9.55029e-43	1.15968e-41	TRUE	0.0687372
Bacteria	Actinobacteriota	Actinobacteria	Micromonosporales	0.794389	9.57589e-45	1.35658e-43	TRUE	0.632918
Bacteria	Acidobacteriota	Vicinamibacteria	Subgroup_9	0.171226	0.0153396	0.0213749	TRUE	0.000181365
Bacteria	Firmicutes	Bacilli	Paenibacillales	0.671585	1.37713e-27	7.55198e-27	TRUE	1.34536
Bacteria	Chloroflexi	AD3	AD3	0.117364	0.0979056	0.121489	FALSE	1.66905
Bacteria	Acidobacteriota	Acidobacteriae	Subgroup_12	-0.296553	2.00875e-05	3.59461e-05	TRUE	0.0509635
Bacteria	Proteobacteria	Gammaproteobacteria	Pseudomonadales	0.710289	5.10392e-32	3.33718e-31	TRUE	0.441079
Bacteria	Planctomycetota	Planctomycetes	Pirellulales	0.700989	6.88e-31	4.25309e-30	TRUE	0.895579
Bacteria	Desulfobacterota	unclassified	unclassified	0.254088	0.00028277	0.000468985	TRUE	0.000634777
Bacteria	Nitrospirota	4-29-1	4-29-1	0.189716	0.00713129	0.0103176	TRUE	0.00235774
Bacteria	Myxococcota	unclassified	unclassified	0.176251	0.0125417	0.0175481	TRUE	0.0325096
Bacteria	Bacteroidota	Bacteroidia	SM1A07	0.127443	0.0721206	0.091839	FALSE	0.000997506
Bacteria	Cyanobacteria	Cyanobacteriia	Cyanobacteriales	0.00613951	0.931242	0.939532	FALSE	0.000136024
Bacteria	Chloroflexi	Dehalococcoidia	unclassified	0.165443	0.0192217	0.026459	TRUE	0.000408071
Bacteria	Firmicutes	Clostridia	Clostridia	0.179722	0.0108812	0.015415	TRUE	0.000997506
Bacteria	Patescibacteria	Microgenomatia	unclassified	0.170077	0.0160512	0.0222752	TRUE	0.00108819
Bacteria	Proteobacteria	Gammaproteobacteria	Diplorickettsiales	-0.441428	6.03959e-11	1.5099e-10	TRUE	0.906552
Bacteria	Cyanobacteria	Cyanobacteriia	Leptolyngbyales	0.113361	0.109983	0.135486	FALSE	0.00108819
Bacteria	Patescibacteria	ABY1	unclassified	0.19145	0.00661332	0.00969193	TRUE	0.00140558
Bacteria	Patescibacteria	Parcubacteria	Candidatus_Zambryskibacteria	0.512848	8.23596e-15	2.56901e-14	TRUE	0.0155974
Bacteria	Cyanobacteria	Vampirivibrionia	unclassified	-0.240856	0.000591284	0.000935053	TRUE	0.00299252
Bacteria	Patescibacteria	Gracilibacteria	Gracilibacteria	0.259306	0.000209085	0.000351925	TRUE	0.00267513
Bacteria	Planctomycetota	Phycisphaerae	S-70	0.836459	1.29651e-53	3.67345e-52	TRUE	0.0768533
Bacteria	Desulfobacterota	Desulfuromonadia	Geobacterales	0.471705	1.78289e-12	4.92831e-12	TRUE	0.195919
Bacteria	Proteobacteria	Alphaproteobacteria	Holosporales	0.0893992	0.208069	0.248223	FALSE	0.084652
Bacteria	Proteobacteria	Gammaproteobacteria	JG36-GS-52	0.708881	7.61748e-32	4.88669e-31	TRUE	0.0337792
Bacteria	Cyanobacteria	Cyanobacteriia	unclassified	0.0576965	0.417071	0.46646	FALSE	0.000589436
Bacteria	Gemmatimonadota	Longimicrobia	Longimicrobiales	0.157927	0.0255188	0.0342941	TRUE	0.000816141
Bacteria	Chloroflexi	Ktedonobacteria	unclassified	0.0783225	0.270288	0.31909	FALSE	0.000906824
Bacteria	Actinobacteriota	Actinobacteria	0319-7L14	0.0742256	0.296222	0.344916	FALSE	0.000498753
Bacteria	PAUC34f	PAUC34f	PAUC34f	0.243596	0.000509179	0.000828329	TRUE	0.000498753
Bacteria	Acetothermia	Acetothermiia	Acetothermiia	0.137521	0.0521505	0.0674189	FALSE	0.000272047
Bacteria	RCP2-54	RCP2-54	RCP2-54	-0.807156	3.33351e-47	5.66696e-46	TRUE	2.68978
Bacteria	Chloroflexi	Chloroflexia	Kallotenuales	0.276327	7.47131e-05	0.000128946	TRUE	0.000725459
Bacteria	Armatimonadota	Chthonomonadetes	Chthonomonadales	0.223422	0.00147195	0.00226454	TRUE	0.154523
Bacteria	Planctomycetota	BD7-11	BD7-11	0.153522	0.0299764	0.0395038	TRUE	0.201496
Bacteria	Proteobacteria	Gammaproteobacteria	BD72BR169	0.0540033	0.44756	0.487725	FALSE	0.0030832
Bacteria	Proteobacteria	Gammaproteobacteria	Salinisphaerales	-0.076878	0.27925	0.328529	FALSE	0.101836
Bacteria	Firmicutes	Bacilli	Entomoplasmatales	0.0934231	0.188241	0.227765	FALSE	0.0295625
Bacteria	Proteobacteria	Gammaproteobacteria	F9P41300-M23	0.062389	0.38014	0.433716	FALSE	0.000408071
Bacteria	Acidobacteriota	Acidobacteriae	Subgroup_2	-0.764532	1.27544e-39	1.27544e-38	TRUE	20.2629	TRUE
Bacteria	Acidobacteriota	Subgroup_22	Subgroup_22	0.889135	3.87311e-69	1.31686e-66	TRUE	0.445432
Bacteria	Actinobacteriota	Actinobacteria	unclassified	0.139706	0.0484901	0.0629261	FALSE	0.0595783
Bacteria	Deferrisomatota	Defferrisomatia	Defferrisomatales	0.0902508	0.203752	0.243929	FALSE	0.000408071
Bacteria	Planctomycetota	028H05-P-BN-P5	028H05-P-BN-P5	0.119182	0.0927782	0.115973	FALSE	0.000272047
Bacteria	Acidobacteriota	Blastocatellia	DS-100	0.693068	5.83297e-30	3.54144e-29	TRUE	0.0254818
Bacteria	Proteobacteria	Alphaproteobacteria	Micropepsales	-0.544154	8.23522e-17	2.85712e-16	TRUE	1.53856
Bacteria	Firmicutes	Bacilli	Alicyclobacillales	0.322938	3.10161e-06	5.9579e-06	TRUE	0.0668329
Bacteria	Acidobacteriota	Acidobacteriae	PAUC26f	0.388482	1.31283e-08	2.97576e-08	TRUE	0.026842
Bacteria	Actinobacteriota	Actinobacteria	Propionibacteriales	0.654486	7.76255e-26	3.99889e-25	TRUE	0.0389027
Bacteria	Myxococcota	Polyangia	VHS-B3-70	0.22328	0.00148256	0.00227058	TRUE	0.00036273
Bacteria	Patescibacteria	Parcubacteria	unclassified	0.352931	2.96243e-07	6.17931e-07	TRUE	0.0584901
Bacteria	Proteobacteria	Gammaproteobacteria	Ectothiorhodospirales	0.220245	0.00172565	0.00261929	TRUE	0.00126955
Bacteria	Firmicutes	Clostridia	Clostridiales	0.64125	1.47809e-24	7.17929e-24	TRUE	0.145092
Bacteria	Desulfobacterota	Desulfovibrionia	Desulfovibrionales	0.0610195	0.390706	0.441698	FALSE	0.0007708
Bacteria	Chloroflexi	Gitt-GS-136	Gitt-GS-136	0.674487	6.76218e-28	3.76909e-27	TRUE	0.0597144
Bacteria	Proteobacteria	Gammaproteobacteria	Acidiferrobacterales	0.519725	3.11766e-15	9.81485e-15	TRUE	0.0125595
Bacteria	Cyanobacteria	Sericytochromatia	Sericytochromatia	0.499066	5.40898e-14	1.62748e-13	TRUE	0.0419406
Bacteria	Patescibacteria	WWE3	WWE3	0.195602	0.00550727	0.00810594	TRUE	0.00272047
Bacteria	Patescibacteria	Parcubacteria	Candidatus_Wolfebacteria	-0.0916322	0.196888	0.237383	FALSE	0.000589436
Bacteria	Actinobacteriota	Acidimicrobiia	IMCC26256	0.444937	4.08579e-11	1.03669e-10	TRUE	0.961777
Bacteria	Patescibacteria	ABY1	Candidatus_Komeilibacteria	0.0150902	0.832043	0.852093	FALSE	0.000498753
Bacteria	Patescibacteria	Microgenomatia	Candidatus_Amesbacteria	0.236347	0.000753401	0.00118591	TRUE	0.00276581
Bacteria	Myxococcota	Polyangia	unclassified	0.692854	6.17431e-30	3.68292e-29	TRUE	0.0325096
Bacteria	Proteobacteria	Gammaproteobacteria	Steroidobacterales	0.315157	5.48224e-06	1.03553e-05	TRUE	0.348764
Bacteria	Proteobacteria	Alphaproteobacteria	Tistrellales	0.722204	1.5622e-33	1.08398e-32	TRUE	0.0263432
Bacteria	Proteobacteria	Alphaproteobacteria	Reyranellales	0.281655	5.33759e-05	9.25908e-05	TRUE	0.50102
Bacteria	Firmicutes	Bacilli	Mycoplasmatales	0.0153685	0.828992	0.851533	FALSE	0.000408071
Bacteria	Latescibacterota	Latescibacterota	Latescibacterota	0.869149	1.84899e-62	1.57165e-60	TRUE	1.03804
Bacteria	Proteobacteria	Alphaproteobacteria	Parvibaculales	0.485283	3.27089e-13	9.4246e-13	TRUE	0.017275
Bacteria	Fibrobacterota	Fibrobacteria	Fibrobacterales	0.550037	3.28202e-17	1.17462e-16	TRUE	0.0369984
Bacteria	Firmicutes	Bacilli	Brevibacillales	0.496225	7.89037e-14	2.35327e-13	TRUE	0.0280209
Bacteria	Patescibacteria	Gracilibacteria	unclassified	0.264941	0.000149844	0.000253467	TRUE	0.00163228
Bacteria	Myxococcota	Myxococcia	Myxococcales	0.539857	1.59443e-16	5.3674e-16	TRUE	2.01034
Bacteria	Bdellovibrionota	unclassified	unclassified	0.0326087	0.646674	0.67652	FALSE	0.00158694
Bacteria	Proteobacteria	Gammaproteobacteria	WD260	-0.779204	4.87021e-42	5.51957e-41	TRUE	2.02331
Bacteria	Proteobacteria	Gammaproteobacteria	PLTA13	0.592604	2.38064e-20	9.99283e-20	TRUE	0.108501
Bacteria	Proteobacteria	Alphaproteobacteria	Micavibrionales	0.157013	0.0263936	0.0351914	TRUE	0.0221718
Bacteria	Acidobacteriota	FFCH5909	FFCH5909	0.135301	0.0561019	0.0722524	FALSE	0.000317388
Bacteria	Bdellovibrionota	Oligoflexia	053A03-B-DI-P58	0.23558	0.000784754	0.00122957	TRUE	0.000906824
Bacteria	Proteobacteria	Alphaproteobacteria	Paracaedibacterales	0.00845795	0.905382	0.918895	FALSE	0.0642938
Bacteria	Chloroflexi	Anaerolineae	C10-SB1A	0.0569164	0.423408	0.470453	FALSE	0.000226706
Bacteria	Proteobacteria	Gammaproteobacteria	Gammaproteobacteria_Incertae_Sedis	-0.639651	2.08947e-24	1.00059e-23	TRUE	3.44684
Bacteria	Verrucomicrobiota	Chlamydiae	unclassified	0.0116587	0.869849	0.886583	FALSE	0.000408071
Bacteria	Patescibacteria	Parcubacteria	Parcubacteria	0.511	1.06532e-14	3.29281e-14	TRUE	0.0947178
Bacteria	Spirochaetota	Brevinematia	Brevinematales	-0.000250171	0.997195	0.997195	FALSE	0.00104285
Bacteria	Verrucomicrobiota	Verrucomicrobiae	Chthoniobacterales	0.339678	8.62068e-07	1.76568e-06	TRUE	10.8336	TRUE
Bacteria	Margulisbacteria	Margulisbacteria	Margulisbacteria	0.241798	0.000561752	0.000896693	TRUE	0.00222172
Bacteria	Actinobacteriota	Thermoleophilia	unclassified	0.09414	0.184859	0.224471	FALSE	0.00036273
Bacteria	Patescibacteria	Parcubacteria	Candidatus_Lloydbacteria	0.296236	2.05209e-05	3.65294e-05	TRUE	0.000906824
Bacteria	Patescibacteria	Parcubacteria	Candidatus_Nomurabacteria	0.386486	1.57971e-08	3.55696e-08	TRUE	0.00489685
Bacteria	Acidobacteriota	AT-s3-28	AT-s3-28	0.734349	3.68672e-35	3.05728e-34	TRUE	0.0315121
Bacteria	Patescibacteria	Gracilibacteria	Candidatus_Peregrinibacteria	0.17997	0.0107701	0.0153215	TRUE	0.000498753
Bacteria	Patescibacteria	Parcubacteria	Candidatus_Moranbacteria	0.184434	0.0089381	0.0128769	TRUE	0.000634777
Bacteria	Myxococcota	Polyangia	FFCH16767	0.0165767	0.81578	0.843055	FALSE	4.53412e-05
Bacteria	WPS-2	WPS-2	WPS-2	-0.847879	1.82468e-56	6.20392e-55	TRUE	0.882294
Bacteria	Actinobacteriota	Acidimicrobiia	Actinomarinales	0.241938	0.000557487	0.000894083	TRUE	0.00816141
Bacteria	Armatimonadota	uncultured	uncultured	0.56497	2.92437e-18	1.06913e-17	TRUE	0.130492
Bacteria	Acidobacteriota	Subgroup_18	Subgroup_18	0.721045	2.21032e-33	1.50302e-32	TRUE	0.0247109
Bacteria	Actinobacteriota	Actinobacteria	KIST-JJY010	-0.0395779	0.57792	0.612127	FALSE	0.000906824
Bacteria	Armatimonadota	Armatimonadia	Armatimonadales	-0.44471	4.1913e-11	1.05559e-10	TRUE	0.0737248
Bacteria	Myxococcota	Polyangia	Blfdi19	0.57075	1.10949e-18	4.19139e-18	TRUE	0.182226
Bacteria	Proteobacteria	Gammaproteobacteria	EV818SWSAP88	0.0852862	0.229845	0.273243	FALSE	0.000408071
Bacteria	Firmicutes	Bacilli	Staphylococcales	-0.0544279	0.443992	0.486265	FALSE	0.000272047
Bacteria	Bacteroidota	Bacteroidia	Bacteroidetes_VC2.1_Bac22	0.40591	2.47407e-09	5.72233e-09	TRUE	0.00244842
Bacteria	Chloroflexi	P2-11E	P2-11E	0.54778	4.68156e-17	1.64096e-16	TRUE	0.0311041
Bacteria	Firmicutes	Bacilli	Thermoactinomycetales	0.319133	4.10606e-06	7.79922e-06	TRUE	0.0418953
Bacteria	Verrucomicrobiota	Verrucomicrobiae	unclassified	0.0660495	0.352764	0.405202	FALSE	0.0173657
Bacteria	Proteobacteria	Gammaproteobacteria	Burkholderiales	0.67632	4.29725e-28	2.43511e-27	TRUE	8.46633	TRUE
Bacteria	Planctomycetota	Pla3_lineage	Pla3_lineage	0.745345	1.03389e-36	9.5006e-36	TRUE	0.0318295
Bacteria	Myxococcota	Polyangia	Polyangiales	0.0556423	0.433877	0.477405	FALSE	2.09005
Bacteria	Firmicutes	unclassified	unclassified	0.196181	0.00536706	0.00796856	TRUE	0.00947631
Bacteria	Patescibacteria	Microgenomatia	Candidatus_Pacebacteria	0.0763611	0.282505	0.331213	FALSE	0.000317388
Bacteria	Proteobacteria	Alphaproteobacteria	Sphingomonadales	0.411778	1.37974e-09	3.25771e-09	TRUE	0.422807
Bacteria	Acidobacteriota	Vicinamibacteria	Vicinamibacterales	0.868677	2.5769e-62	1.59738e-60	TRUE	7.02603	TRUE
Bacteria	Actinobacteriota	Actinobacteria	Streptomycetales	0.523725	1.75401e-15	5.62606e-15	TRUE	0.231285
Bacteria	Firmicutes	Clostridia	Christensenellales	0.124922	0.0779858	0.0989372	FALSE	0.000725459
Bacteria	Actinobacteriota	MB-A2-108	MB-A2-108	0.869819	1.15157e-62	1.30511e-60	TRUE	0.311993
Bacteria	Patescibacteria	Parcubacteria	Candidatus_Kaiserbacteria	0.320538	3.70368e-06	7.07444e-06	TRUE	0.00535026
Bacteria	Sumerlaeota	Sumerlaeia	uncultured	0.16485	0.0196642	0.026959	TRUE	0.000226706
Bacteria	Proteobacteria	Gammaproteobacteria	R7C24	0.309111	8.44219e-06	1.57711e-05	TRUE	0.0125142
Bacteria	Firmicutes	Clostridia	unclassified	0.16273	0.0213184	0.0291095	TRUE	0.000906824
Bacteria	Patescibacteria	Parcubacteria	Candidatus_Vogelbacteria	0.0722819	0.309085	0.357445	FALSE	0.000589436
Bacteria	Bacteroidota	OC31	OC31	0.200545	0.0044087	0.00663256	TRUE	0.000272047
Bacteria	Actinobacteriota	Thermoleophilia	Gaiellales	0.832375	1.20169e-52	2.72382e-51	TRUE	1.75665
Bacteria	Nitrospirota	Nitrospiria	Nitrospirales	0.680525	1.49967e-28	8.79117e-28	TRUE	0.99202
Bacteria	Proteobacteria	Gammaproteobacteria	Enterobacterales	0.0543329	0.444789	0.486265	FALSE	0.0170936
Bacteria	Patescibacteria	ABY1	Candidatus_Kerfeldbacteria	0.168094	0.0173476	0.0239764	TRUE	0.000498753
Bacteria	Patescibacteria	Parcubacteria	Candidatus_Staskawiczbacteria	0.117628	0.0971473	0.120989	FALSE	0.00530492
Bacteria	Actinobacteriota	Coriobacteriia	Coriobacteriales	0.0564835	0.426948	0.472842	FALSE	9.06824e-05
Bacteria	Armatimonadota	unclassified	unclassified	0.0469122	0.509483	0.548178	FALSE	0.000181365
Bacteria	Patescibacteria	ABY1	Candidatus_Kuenenbacteria	0.177777	0.0117863	0.0165593	TRUE	0.000680118
Bacteria	Actinobacteriota	Actinobacteria	Micrococcales	0.540432	1.46039e-16	4.96531e-16	TRUE	0.177964
Bacteria	Patescibacteria	ABY1	Candidatus_Uhrbacteria	0.0693764	0.328986	0.37917	FALSE	4.53412e-05
Bacteria	Cyanobacteria	Cyanobacteriia	Gloeobacterales	-0.0377635	0.595489	0.628777	FALSE	0.000136024
Bacteria	Planctomycetota	Phycisphaerae	Pla1_lineage	0.781119	2.28119e-42	2.6745e-41	TRUE	0.0295625
Bacteria	Bacteroidota	Bacteroidia	Chitinophagales	0.616714	2.41535e-22	1.06652e-21	TRUE	2.70007
Bacteria	Deinococcota	Deinococci	Deinococcales	0.0596257	0.40164	0.452145	FALSE	9.06824e-05
Bacteria	Verrucomicrobiota	Verrucomicrobiae	UA11	0.157361	0.026057	0.0348794	TRUE	0.000226706
Bacteria	Firmicutes	Clostridia	Thermincolales	0.0650799	0.359892	0.411998	FALSE	0.000272047
Bacteria	Firmicutes	Clostridia	uncultured	0.0560043	0.430887	0.475654	FALSE	0.000181365
Bacteria	Chloroflexi	Dehalococcoidia	SAR202_clade	0.0981886	0.166592	0.203015	FALSE	0.000226706
Bacteria	Cyanobacteria	Vampirivibrionia	Gastranaerophilales	-0.11176	0.115127	0.141312	FALSE	0.000317388
Bacteria	Chloroflexi	OLB14	OLB14	0.644508	7.25299e-25	3.57394e-24	TRUE	0.0209023
Bacteria	Firmicutes	Bacilli	Erysipelotrichales	0.30886	8.59328e-06	1.58789e-05	TRUE	0.0129222
Bacteria	Planctomycetota	vadinHA49	vadinHA49	0.305997	1.0506e-05	1.91018e-05	TRUE	0.0582181
Bacteria	Acidobacteriota	Acidobacteriae	Elev-16S-1166	0.720097	2.93192e-33	1.95461e-32	TRUE	0.0175924
Bacteria	Elusimicrobiota	Elusimicrobia	FCPU453	0.103993	0.1428	0.174647	FALSE	0.0210383
Bacteria	Acidobacteriota	Blastocatellia	2025-11-24	0.591837	2.73779e-20	1.11916e-19	TRUE	0.956246
Bacteria	MBNT15	MBNT15	MBNT15	0.755415	3.32212e-38	3.13756e-37	TRUE	0.626343
Bacteria	Patescibacteria	Parcubacteria	Candidatus_Ryanbacteria	0.0478746	0.500825	0.540573	FALSE	9.06824e-05
Bacteria	Patescibacteria	Gracilibacteria	Candidatus_Peribacteria	-0.00435224	0.951228	0.954034	FALSE	9.06824e-05
Bacteria	Firmicutes	Clostridia	Peptococcales	-0.0302081	0.671109	0.697789	FALSE	0.000544094
Bacteria	Proteobacteria	Gammaproteobacteria	Coxiellales	-0.00563037	0.936932	0.942476	FALSE	0.193607
Bacteria	Actinobacteriota	Acidimicrobiia	Acidimicrobiales	0.190896	0.00677498	0.00988624	TRUE	0.00952165
Bacteria	Patescibacteria	Saccharimonadia	Saccharimonadales	0.160338	0.0233289	0.0316009	TRUE	0.0304239
Bacteria	Verrucomicrobiota	Verrucomicrobiae	Methylacidiphilales	-0.465913	3.59392e-12	9.62152e-12	TRUE	0.218409
Bacteria	Zixibacteria	Zixibacteria	Zixibacteria	0.629616	1.75275e-23	8.16347e-23	TRUE	0.0211743
Bacteria	Acidobacteriota	Thermoanaerobaculia	Thermoanaerobaculales	0.180289	0.0106291	0.0151844	TRUE	0.489231
Bacteria	Actinobacteriota	Acidimicrobiia	Microtrichales	0.850448	3.86721e-57	1.64357e-55	TRUE	0.395829
Bacteria	Actinobacteriota	Rubrobacteria	Rubrobacterales	0.439315	7.62489e-11	1.86508e-10	TRUE	0.00584901
Bacteria	Verrucomicrobiota	Verrucomicrobiae	Verrucomicrobiales	0.490521	1.66643e-13	4.88437e-13	TRUE	0.0515983
Bacteria	Myxococcota	Polyangia	Nannocystales	0.446866	3.28988e-11	8.47394e-11	TRUE	0.00689186
Bacteria	Cyanobacteria	Vampirivibrionia	Vampirovibrionales	0.132045	0.0623411	0.0799848	FALSE	0.0359102
Bacteria	Proteobacteria	Alphaproteobacteria	uncultured	0.477871	8.33117e-13	2.3605e-12	TRUE	0.997778
Bacteria	Proteobacteria	Gammaproteobacteria	CCD24	0.734901	3.09499e-35	2.63074e-34	TRUE	0.11435
Bacteria	Dadabacteria	Dadabacteriia	Dadabacteriales	0.378589	3.24568e-08	7.16578e-08	TRUE	0.00544094
Bacteria	Acidobacteriota	Holophagae	Holophagales	0.367364	8.74504e-08	1.87001e-07	TRUE	0.0161415
Bacteria	FCPU426	FCPU426	FCPU426	-0.190106	0.00701173	0.010188	TRUE	0.264521
Bacteria	Elusimicrobiota	Lineage_IIb	Lineage_IIb	0.445995	3.62865e-11	9.27624e-11	TRUE	0.163092
Bacteria	Acidobacteriota	Acidobacteriae	Solibacterales	-0.571211	1.02613e-18	3.92003e-18	TRUE	3.51272
Bacteria	Elusimicrobiota	Lineage_IIc	Lineage_IIc	0.593748	1.93127e-20	8.20788e-20	TRUE	0.0794831
Bacteria	Planctomycetota	Phycisphaerae	mle1-8	0.740748	4.70903e-36	4.10531e-35	TRUE	0.0133757
Bacteria	Firmicutes	Limnochordia	Limnochordia	0.25419	0.000281124	0.000468541	TRUE	0.0180458
Bacteria	Planctomycetota	Phycisphaerae	Phycisphaerales	0.794813	7.9845e-45	1.18032e-43	TRUE	0.170574
Bacteria	Proteobacteria	Gammaproteobacteria	uncultured	-0.266288	0.000138224	0.00023498	TRUE	0.0164135
Bacteria	SAR324_clade(Marine_group_B)	SAR324_clade(Marine_group_B)	SAR324_clade(Marine_group_B)	0.119766	0.0911769	0.114392	FALSE	0.200725
Bacteria	Chloroflexi	Anaerolineae	Caldilineales	0.658217	3.29351e-26	1.72276e-25	TRUE	0.0102925
Bacteria	Entotheonellaeota	Entotheonellia	Entotheonellales	0.834846	3.14698e-53	8.23056e-52	TRUE	0.293448
Bacteria	Gemmatimonadota	BD2-11_terrestrial_group	BD2-11_terrestrial_group	0.651435	1.55125e-25	7.75624e-25	TRUE	0.011698
Bacteria	Cyanobacteria	Vampirivibrionia	Obscuribacterales	-0.547959	4.55142e-17	1.61196e-16	TRUE	0.860621
Bacteria	Elusimicrobiota	Lineage_IIa	Lineage_IIa	0.061482	0.387118	0.440202	FALSE	0.798685
Bacteria	Proteobacteria	Alphaproteobacteria	Sneathiellales	0.592065	2.62638e-20	1.08899e-19	TRUE	0.00480617
Bacteria	Bdellovibrionota	Oligoflexia	Silvanigrellales	-0.306288	1.02949e-05	1.88186e-05	TRUE	0.0235774
Bacteria	Patescibacteria	Parcubacteria	Candidatus_Jorgensenbacteria	0.0398198	0.575596	0.61157	FALSE	0.055679
Bacteria	Elusimicrobiota	Elusimicrobiota	Elusimicrobiota	-0.142176	0.0446128	0.0581163	FALSE	0.0326003
Bacteria	Acidobacteriota	Blastocatellia	unclassified	0.778313	6.91252e-42	7.58147e-41	TRUE	0.0459306
Bacteria	Proteobacteria	Gammaproteobacteria	Legionellales	-0.0609776	0.391033	0.441698	FALSE	0.0802539
Bacteria	Acidobacteriota	Blastocatellia	Blastocatellales	0.829778	4.79966e-52	1.01993e-50	TRUE	0.286919
Bacteria	Firmicutes	Negativicutes	Veillonellales-Selenomonadales	0.373113	5.28865e-08	1.15265e-07	TRUE	0.0156881
Bacteria	Actinobacteriota	Actinobacteria	Pseudonocardiales	0.539738	1.62357e-16	5.4119e-16	TRUE	0.121605
Bacteria	Proteobacteria	Gammaproteobacteria	unclassified	-0.289587	3.19396e-05	5.60828e-05	TRUE	0.477851
Bacteria	Desulfobacterota	uncultured	uncultured	0.811946	3.57141e-48	6.39094e-47	TRUE	1.04969
Bacteria	Chloroflexi	Chloroflexia	Thermomicrobiales	0.422607	4.5578e-10	1.09904e-09	TRUE	0.0232147
Bacteria	Planctomycetota	Planctomycetes	Gemmatales	-0.323425	2.99121e-06	5.77848e-06	TRUE	5.88148	TRUE
Bacteria	Verrucomicrobiota	Verrucomicrobiae	uncultured	0.369232	7.43454e-08	1.59984e-07	TRUE	0.00380866
Bacteria	Bdellovibrionota	Oligoflexia	Oligoflexales	0.334853	1.25662e-06	2.5281e-06	TRUE	0.032827
Bacteria	Planctomycetota	Phycisphaerae	CCM11a	0.652039	1.35336e-25	6.8678e-25	TRUE	0.0123781
Bacteria	Armatimonadota	Fimbriimonadia	Fimbriimonadales	-0.510708	1.10923e-14	3.39765e-14	TRUE	0.200453
Bacteria	Chloroflexi	Chloroflexia	Elev-1554	-0.329453	1.90146e-06	3.73698e-06	TRUE	0.0166856
Bacteria	Elusimicrobiota	unclassified	unclassified	-0.016049	0.821545	0.84644	FALSE	0.00843346
Fungi	Basidiomycota	Tremellomycetes	Tremellales	-0.0340662	0.632018	0.730259	FALSE	5.97038
Fungi	Ascomycota	Eurotiomycetes	Eurotiales	-0.0954159	0.17895	0.275213	FALSE	6.27041	TRUE
Fungi	Ascomycota	Sordariomycetes	Phyllachorales	0.0741641	0.296623	0.403335	FALSE	0.0477787
Fungi	Ascomycota	Eurotiomycetes	Eurotiomycetes_ord_Incertae_sedis	0.283374	4.78154e-05	0.000205054	TRUE	0.0827317
Fungi	Rozellomycota	Rozellomycotina_cls_Incertae_sedis	GS11	0.108403	0.126524	0.204456	FALSE	2.91699
Fungi	Basidiomycota	Tritirachiomycetes	unidentified	0.117305	0.0980753	0.170865	FALSE	0.0104898
Fungi	Aphelidiomycota	Aphelidiomycetes	GS16	0.200447	0.00442828	0.0109723	TRUE	0.00581893
Fungi	Basidiomycota	Pucciniomycetes	Pachnocybales	0.14832	0.0360801	0.0712023	FALSE	0.00253412
Fungi	Rozellomycota	Rozellomycotina_cls_Incertae_sedis	GS03	0.354461	2.61047e-07	2.32854e-06	TRUE	0.0153019
Fungi	Ascomycota	Dothideomycetes	Botryosphaeriales	-0.0659847	0.353238	0.463365	FALSE	0.0546758
Fungi	Basidiobolomycota	unidentified	unidentified	0.103419	0.14503	0.229373	FALSE	0.00968457
Fungi	Ascomycota	Orbiliomycetes	Orbiliales	0.431231	1.83321e-10	2.92004e-09	TRUE	0.603738
Fungi	Ascomycota	Sordariomycetes	Chaetosphaeriales	0.169394	0.0164877	0.0379046	TRUE	3.00886
Fungi	Ascomycota	Sordariomycetes	Myrmecridiales	0.397436	5.63735e-09	6.98405e-08	TRUE	0.10901
Fungi	Basidiomycota	Agaricostilbomycetes	Agaricostilbales	-0.0261984	0.712693	0.787931	FALSE	0.0489301
Fungi	Basidiomycota	Cystobasidiomycetes	Sakaguchiales	0.289479	3.21666e-05	0.00014065	TRUE	0.00674249
Fungi	Olpidiomycota	GS17	unidentified	0.155072	0.0283378	0.0585123	FALSE	0.00258837
Fungi	Mucoromycota	Endogonomycetes	Endogonales	0.354597	2.5812e-07	2.32854e-06	TRUE	0.0419817
Fungi	Ascomycota	Sordariomycetes	Diaporthomycetidae_ord_Incertae_sedis	0.0868976	0.221129	0.31386	FALSE	0.00167837
Fungi	Ascomycota	GS35	GS35	0.134446	0.0576885	0.108105	FALSE	0.495652
Fungi	Ascomycota	Sordariomycetes	Savoryellales	0.161155	0.0226246	0.0494636	TRUE	0.00331683
Fungi	Ascomycota	Dothideomycetes	Minutisphaerales	0.341326	7.56885e-07	5.11471e-06	TRUE	0.0808994
Fungi	Ascomycota	Sordariomycetes	unidentified	0.23561	0.000783515	0.00232965	TRUE	0.125281
Fungi	Ascomycota	Pezizomycetes	Pezizales	0.0877029	0.216863	0.311171	FALSE	2.11964
Fungi	Basidiomycota	Agaricomycetes	Stereopsidales	0.135701	0.0553729	0.104645	FALSE	0.0822676
Fungi	Ascomycota	Lecanoromycetes	Lecanorales	0.130806	0.06486	0.120531	FALSE	0.0628692
Fungi	Glomeromycota	Glomeromycetes	Diversisporales	0.339219	8.93759e-07	5.69452e-06	TRUE	0.0304208
Fungi	Basidiomycota	Agaricomycetes	Sebacinales	0.162898	0.021183	0.0467704	TRUE	7.8442	TRUE
Fungi	Glomeromycota	Glomeromycota_cls_Incertae_sedis	unidentified	-0.164817	0.0196884	0.0448011	TRUE	0.00163834
Fungi	Ascomycota	Archaeorhizomycetes	Archaeorhizomycetales	0.0808397	0.255144	0.351217	FALSE	0.671263
Fungi	Ascomycota	Dothideomycetes	Capnodiales	0.300985	1.48605e-05	7.53157e-05	TRUE	0.670117
Fungi	Ascomycota	Sordariomycetes	Melanosporales	0.0171515	0.809512	0.86789	FALSE	0.00296218
Fungi	Basidiomycota	Agaricomycetes	Phallales	0.307554	9.42101e-06	5.25221e-05	TRUE	0.0539068
Fungi	Ascomycota	Laboulbeniomycetes	Pyxidiophorales	-0.248528	0.000387393	0.00128938	TRUE	0.00135277
Fungi	Basidiomycota	Agaricomycetes	Geastrales	0.476665	9.67954e-13	4.31707e-11	TRUE	0.24707
Fungi	Chytridiomycota	Lobulomycetes	Lobulomycetales	0.313674	6.10008e-06	3.48799e-05	TRUE	0.00800166
Fungi	Basidiomycota	Agaricomycetes	Polyporales	0.425159	3.49032e-10	4.86463e-09	TRUE	0.469278
Fungi	Glomeromycota	Paraglomeromycetes	Paraglomerales	0.111105	0.117285	0.196651	FALSE	0.0133509
Fungi	Glomeromycota	unidentified	unidentified	0.094615	0.182643	0.275601	FALSE	0.00493237
Fungi	Ascomycota	Sordariomycetes	Sordariales	0.553764	1.81552e-17	2.0243e-15	TRUE	7.72633	TRUE
Fungi	Ascomycota	Dothideomycetes	Mycosphaerellales	0.189534	0.00718777	0.0174225	TRUE	1.17651
Fungi	Glomeromycota	Glomeromycetes	Gigasporales	0.318342	4.35043e-06	2.55302e-05	TRUE	0.0275422
Fungi	Ascomycota	Arthoniomycetes	Lichenostigmatales	0.105009	0.138916	0.221273	FALSE	0.00172416
Fungi	Ascomycota	Lecanoromycetes	Lecanoromycetes_ord_Incertae_sedis	-0.0671608	0.344705	0.457554	FALSE	0.00315001
Fungi	Basidiomycota	Tremellomycetes	unidentified	0.0259224	0.715588	0.787931	FALSE	0.00130771
Fungi	Ascomycota	Dothideomycetes	Pleosporales	0.534946	3.35381e-16	2.493e-14	TRUE	5.37193
Fungi	Ascomycota	Laboulbeniomycetes	unidentified	0.348886	4.12558e-07	3.00903e-06	TRUE	0.0276431
Fungi	Ascomycota	Sordariomycetes	Hypocreales	0.159889	0.0237242	0.0513641	FALSE	20.5828	TRUE
Fungi	Ascomycota	Dothideomycetes	Mytilinidales	-0.348717	4.18296e-07	3.00903e-06	TRUE	0.608283
Fungi	Basidiomycota	Microbotryomycetes	Microbotryomycetes_ord_Incertae_sedis	0.128669	0.069401	0.127677	FALSE	0.0658924
Fungi	Ascomycota	Dothideomycetes	Myriangiales	-0.00139505	0.984358	0.985508	FALSE	0.00534726
Fungi	Ascomycota	Sordariomycetes	Diaporthales	0.125002	0.0777939	0.141041	FALSE	0.154059
Fungi	Kickxellomycota	Kickxellomycetes	Kickxellales	0.352485	3.07329e-07	2.47532e-06	TRUE	0.0517842
Fungi	Ascomycota	Candelariomycetes	Candelariales	0.0593783	0.4036	0.502808	FALSE	0.0586672
Fungi	Ascomycota	Sordariomycetes	Branch06	0.292701	2.59977e-05	0.000118316	TRUE	0.0024817
Fungi	Basidiomycota	Pucciniomycetes	Septobasidiales	0.0567849	0.424481	0.525885	FALSE	0.00174155
Fungi	Basidiomycota	Pucciniomycetes	Platygloeales	0.0209989	0.767887	0.831256	FALSE	0.0389452
Fungi	Ascomycota	Leotiomycetes	Leotiales	0.163232	0.0209163	0.0467481	TRUE	0.717741
Fungi	Ascomycota	Dothideomycetes	Dothideomycetes_ord_Incertae_sedis	0.296396	2.03016e-05	9.63244e-05	TRUE	0.086842
Fungi	GS01	unidentified	unidentified	0.279186	6.24311e-05	0.000262682	TRUE	0.0716039
Fungi	Basidiomycota	Dacrymycetes	Dacrymycetales	0.0822475	0.246934	0.344165	FALSE	0.00136153
Fungi	Chytridiomycota	GS14	unidentified	0.0667965	0.347333	0.458315	FALSE	0.00150611
Fungi	Ascomycota	Sordariomycetes	Trichosphaeriales	-0.00468044	0.947555	0.969288	FALSE	0.0265097
Fungi	Basidiomycota	Agaricomycetes	Atheliales	-0.262917	0.000169043	0.000617978	TRUE	0.646286
Fungi	Ascomycota	Dothideomycetes	Dothideales	0.084922	0.231848	0.32517	FALSE	0.0542143
Fungi	Mortierellomycota	Mortierellomycetes	Mortierellales	0.241801	0.000561656	0.00176407	TRUE	14.4849	TRUE
Fungi	Ascomycota	Geoglossomycetes	Geoglossales	0.417371	7.82454e-10	1.02639e-08	TRUE	2.3589
Fungi	Rozellomycota	Rozellomycotina_cls_Incertae_sedis	GS12	-0.0485021	0.495223	0.593735	FALSE	0.000610814
Fungi	Ascomycota	Eurotiomycetes	Onygenales	0.573687	6.73101e-19	1.50101e-16	TRUE	3.41494
Fungi	Basidiomycota	Malasseziomycetes	Malasseziales	0.201473	0.00422586	0.0107087	TRUE	0.00272484
Fungi	Ascomycota	Sordariomycetes	Distoseptisporales	-0.120038	0.0904411	0.161347	FALSE	0.001383
Fungi	Ascomycota	Saccharomycetes	Saccharomycetales	-0.392586	8.93941e-09	1.0492e-07	TRUE	0.889653
Fungi	Basidiomycota	Exobasidiomycetes	Exobasidiales	0.102961	0.146828	0.230582	FALSE	0.00177891
Fungi	Ascomycota	Lecanoromycetes	Umbilicariales	-0.128464	0.0698502	0.127677	FALSE	0.00137444
Fungi	Rozellomycota	Rozellomycotina_cls_Incertae_sedis	GS04	-0.0297403	0.675913	0.754835	FALSE	0.00148951
Fungi	Mucoromycota	Mucoromycotina_cls_Incertae_sedis	Mucoromycotina_ord_Incertae_sedis	0.0520342	0.464316	0.568915	FALSE	1.73123
Fungi	Ascomycota	Sareomycetes	Sareales	0.209636	0.00288918	0.00749172	TRUE	0.103365
Fungi	Basidiomycota	Agaricomycetes	Trechisporales	-0.0912944	0.198551	0.289391	FALSE	1.89234
Fungi	Chytridiomycota	Chytridiomycetes	Chytridiales	0.221942	0.00158561	0.00447763	TRUE	0.115716
Fungi	Ascomycota	Eurotiomycetes	unidentified	0.318477	4.30775e-06	2.55302e-05	TRUE	0.0293796
Fungi	Basidiomycota	Agaricomycetes	Hysterangiales	-0.0875478	0.21768	0.311171	FALSE	0.000378615
Fungi	Basidiomycota	Agaricomycetes	Jaapiales	0.114177	0.10743	0.182877	FALSE	0.00172825
Fungi	Entorrhizomycota	unidentified	unidentified	0.200829	0.00435198	0.0109044	TRUE	0.0272465
Fungi	Basidiomycota	Agaricomycetes	Corticiales	0.0125232	0.860293	0.90922	FALSE	0.000759419
Fungi	Ascomycota	Dothideomycetes	Microthyriales	-0.0116651	0.869778	0.912642	FALSE	0.000319457
Fungi	Ascomycota	Dothideomycetes	Monoblastiales	-0.0016238	0.981794	0.985508	FALSE	0.0109457
Fungi	Rozellomycota	unidentified	unidentified	0.0421376	0.553553	0.66012	FALSE	6.33738
Fungi	Ascomycota	Sordariomycetes	Phomatosporales	0.448756	2.65691e-11	5.92491e-10	TRUE	0.0728378
Fungi	Basidiomycota	GS27	unidentified	-0.0683532	0.336187	0.44892	FALSE	0.000399282
Fungi	Basidiomycota	Dacrymycetes	Unilacrymales	-0.0983566	0.165864	0.258655	FALSE	0.00141294
Fungi	Basidiomycota	Agaricomycotina_cls_Incertae_sedis	unidentified	0.276778	7.26338e-05	0.000299951	TRUE	0.0389781
Fungi	Ascomycota	Sordariomycetes	Pseudodactylariales	-0.150303	0.0336397	0.0669791	FALSE	0.0169422
Fungi	Ascomycota	Leotiomycetes	Thelebolales	0.455065	1.28974e-11	3.19569e-10	TRUE	2.54449
Fungi	unidentified	unidentified	unidentified	0.375197	4.39675e-08	4.66893e-07	TRUE	0.294456
Fungi	Blastocladiomycota	Blastocladiomycetes	Blastocladiales	0.0331588	0.641126	0.736965	FALSE	0.00210412
Fungi	Basidiomycota	Pucciniomycetes	Helicobasidiales	0.0927066	0.191667	0.283057	FALSE	0.00051489
Fungi	Entorrhizomycota	Entorrhizomycetes	Talbotiomycetales	0.11023	0.120219	0.200066	FALSE	0.000319079
Fungi	Rozellomycota	Rozellomycotina_cls_Incertae_sedis	GS08	0.0902772	0.203619	0.294851	FALSE	0.0196405
Fungi	Ascomycota	Dothideomycetes	Phaeotrichales	-0.0603982	0.395558	0.498358	FALSE	0.000295189
Fungi	Ascomycota	Dothideomycetes	Abrothallales	0.176981	0.0121755	0.0285803	TRUE	0.00894288
Fungi	Ascomycota	Sordariomycetes	Jobellisiales	-0.0950466	0.180646	0.275601	FALSE	0.0144416
Fungi	Aphelidiomycota	unidentified	unidentified	0.0816825	0.250207	0.34656	FALSE	0.00257559
Fungi	Ascomycota	Sordariomycetes	Amphisphaeriales	0.429335	2.2446e-10	3.33696e-09	TRUE	0.232943
Fungi	Ascomycota	Sordariomycetes	Magnaporthales	0.0610324	0.390606	0.494915	FALSE	0.0668523
Fungi	Kickxellomycota	GS19	unidentified	0.469269	2.39807e-12	7.63956e-11	TRUE	0.0802928
Fungi	Basidiomycota	Microbotryomycetes	Kriegeriales	-0.119285	0.0924935	0.163195	FALSE	0.0341998
Fungi	Chytridiomycota	Spizellomycetes	Spizellomycetales	0.370499	6.65551e-08	6.74627e-07	TRUE	0.0310884
Fungi	Ascomycota	Dothideomycetes	Asterinales	0.112058	0.114157	0.192856	FALSE	0.00079779
Fungi	Basidiomycota	Agaricomycetes	GS28	0.063341	0.372898	0.480673	FALSE	0.00123772
Fungi	Ascomycota	Sordariomycetes	Parasympodiellales	0.0163707	0.818029	0.868668	FALSE	0.000220001
Fungi	Basidiomycota	Agaricomycetes	Agaricales	0.145852	0.0393253	0.076257	FALSE	21.4321	TRUE
Fungi	Neocallimastigomycota	unidentified	unidentified	-0.00999181	0.888326	0.921379	FALSE	0.00100247
Fungi	Ascomycota	Sordariomycetes	Microascales	0.304252	1.18632e-05	6.29878e-05	TRUE	0.226962
Fungi	Ascomycota	Sordariomycetes	Calosphaeriales	-0.0487259	0.493233	0.593735	FALSE	0.00103738
Fungi	Mucoromycota	Mucoromycetes	Mucorales	0.0382858	0.590407	0.692951	FALSE	0.024508
Fungi	Ascomycota	Dothideomycetes	Acrospermales	0.353721	2.77533e-07	2.38038e-06	TRUE	0.0227562
Fungi	Basidiomycota	Tremellomycetes	Filobasidiales	0.228896	0.0011134	0.00326695	TRUE	0.755903
Fungi	Entorrhizomycota	Entorrhizomycetes	Entorrhizales	0.109519	0.122643	0.202588	FALSE	0.0227049
Fungi	Basidiomycota	Agaricomycetes	GS29	-0.0347056	0.625633	0.726647	FALSE	0.00036147
Fungi	Chytridiomycota	Synchytriomycetes	Synchytriales	0.114763	0.105624	0.181829	FALSE	0.00697988
Fungi	Rozellomycota	Rozellomycotina_cls_Incertae_sedis	GS10	0.433379	1.4554e-10	2.49657e-09	TRUE	0.881412
Fungi	Ascomycota	Sordariomycetes	Ophiostomatales	-0.0114899	0.871717	0.912642	FALSE	0.239082
Fungi	Rozellomycota	Rozellomycotina_cls_Incertae_sedis	GS09	0.158775	0.0247295	0.0525208	FALSE	0.168327
Fungi	Ascomycota	Dothideomycetes	Tubeufiales	-0.0166201	0.815306	0.868668	FALSE	0.303868
Fungi	Ascomycota	Sordariomycetes	Xenospadicoidales	0.258553	0.000218487	0.000773373	TRUE	0.0255162
Fungi	Rozellomycota	Rozellomycota_cls_Incertae_sedis	Rozellomycota_ord_Incertae_sedis	0.114641	0.105999	0.181829	FALSE	0.0072435
Fungi	Ascomycota	Sordariomycetes	Coronophorales	0.0108959	0.878296	0.915233	FALSE	0.0123798
Fungi	Ascomycota	Sordariomycetes	Xylariales	0.434681	1.26433e-10	2.34955e-09	TRUE	1.04549
Fungi	Ascomycota	Dothideomycetes	Muyocopronales	0.221659	0.00160818	0.00448279	TRUE	0.0160501
Fungi	Basidiomycota	Agaricomycetes	Agaricomycetes_ord_Incertae_sedis	-0.269589	0.00011321	0.000435272	TRUE	0.0351001
Fungi	Ascomycota	Archaeorhizomycetes	unidentified	0.0257628	0.717264	0.787931	FALSE	0.000532491
Fungi	Basidiomycota	Tritirachiomycetes	Tritirachiales	0.0600194	0.398533	0.499286	FALSE	0.00884836
Fungi	Kickxellomycota	unidentified	unidentified	0.275946	7.65104e-05	0.000310215	TRUE	0.479291
Fungi	Ascomycota	Sordariomycetes	Coniochaetales	0.459961	7.28562e-12	2.03087e-10	TRUE	0.919253
Fungi	Ascomycota	Lecanoromycetes	Caliciales	0.0644648	0.36446	0.472916	FALSE	0.000247887
Fungi	Ascomycota	Lecanoromycetes	Acarosporales	-0.295155	2.20674e-05	0.000102521	TRUE	0.0383242
Fungi	Ascomycota	Dothideomycetes	unidentified	-0.0963792	0.174582	0.27036	FALSE	0.0529136
Fungi	Ascomycota	Archaeorhizomycetes	GS31	0.17574	0.0128046	0.029744	TRUE	0.0472933
Fungi	Ascomycota	Sordariomycetes	Thyridiales	0.0535265	0.451585	0.556373	FALSE	0.0101179
Fungi	Ascomycota	Sordariomycetes	Sordariomycetidae_ord_Incertae_sedis	0.0378833	0.594322	0.693894	FALSE	0.0206194
Fungi	Basidiomycota	Atractiellomycetes	Atractiellales	0.238854	0.00065881	0.00201253	TRUE	0.0241286
Fungi	Ascomycota	Lecanoromycetes	Pertusariales	0.0780749	0.27181	0.371863	FALSE	0.0135891
Fungi	Basidiomycota	Agaricomycetes	Thelephorales	0.0866644	0.222376	0.31386	FALSE	2.37034
Fungi	Ascomycota	Lecanoromycetes	unidentified	-0.0296363	0.676982	0.754835	FALSE	0.0158685
Fungi	Ascomycota	Leotiomycetes	Helotiales	-0.296416	2.02744e-05	9.63244e-05	TRUE	30.9922	TRUE
Fungi	Chytridiomycota	Rhizophlyctidomycetes	Rhizophlyctidales	0.0227217	0.749454	0.815259	FALSE	0.00734518
Fungi	Basidiomycota	Ustilaginomycetes	Violaceomycetales	0.253891	0.00028598	0.00098113	TRUE	0.0134817
Fungi	Ascomycota	Dothideomycetes	Venturiales	0.120327	0.0896614	0.161246	FALSE	3.65269
Fungi	Basidiomycota	Microbotryomycetes	Sporidiobolales	-0.144123	0.0417436	0.0802485	FALSE	0.043009
Fungi	Basidiomycota	Agaricomycetes	Gomphales	0.342822	6.72097e-07	4.68367e-06	TRUE	0.0205737
Fungi	Ascomycota	Sordariomycetes	Glomerellales	0.258011	0.00022549	0.000785692	TRUE	0.808921
Fungi	Basidiomycota	Agaricomycetes	Auriculariales	0.157568	0.0258589	0.0544013	FALSE	0.935058
Fungi	Mucoromycota	unidentified	unidentified	-0.349994	3.76964e-07	2.89872e-06	TRUE	0.00510628
Fungi	Ascomycota	Pezizomycotina_cls_Incertae_sedis	unidentified	0.352349	3.10802e-07	2.47532e-06	TRUE	0.033832
Fungi	Mucoromycota	Endogonomycetes	GS21	-0.041591	0.558715	0.662731	FALSE	0.0398615
Fungi	Mucoromycota	Umbelopsidomycetes	GS23	-0.185766	0.0084478	0.0202565	TRUE	0.221231
Fungi	Ascomycota	Leotiomycetes	Phacidiales	0.0713486	0.315389	0.426253	FALSE	0.0177848
Fungi	Rozellomycota	Rozellomycotina_cls_Incertae_sedis	GS02	-0.0250094	0.725195	0.792738	FALSE	0.0204015
Fungi	Basidiobolomycota	Basidiobolomycetes	Basidiobolales	0.0485522	0.494777	0.593735	FALSE	0.0271399
Fungi	Basidiomycota	Exobasidiomycetes	Entylomatales	0.108725	0.125395	0.20411	FALSE	0.00647038
Fungi	Ascomycota	Leotiomycetes	Lauriomycetales	-0.153716	0.0297668	0.0598017	FALSE	0.00649276
Fungi	Glomeromycota	Glomeromycetes	Glomerales	0.272652	9.38449e-05	0.00036789	TRUE	0.349967
Fungi	Chytridiomycota	Cladochytriomycetes	Cladochytriales	0.331828	1.58635e-06	9.82656e-06	TRUE	0.00728471
Fungi	Ascomycota	Sordariomycetes	Pisorisporiales	0.108081	0.127663	0.204811	FALSE	0.00515534
Fungi	Glomeromycota	Archaeosporomycetes	Archaeosporales	0.292347	2.6616e-05	0.000118707	TRUE	0.135456
Fungi	Ascomycota	Sordariomycetes	Atractosporales	0.15942	0.0241429	0.051768	FALSE	0.0635707
Fungi	Basidiomycota	GS25	GS25	-0.296678	1.99185e-05	9.63244e-05	TRUE	0.0885744
Fungi	Basidiomycota	Geminibasidiomycetes	Geminibasidiales	0.249292	0.000371152	0.00125404	TRUE	1.57858
Fungi	Ascomycota	Sordariomycetes	Sordariomycetes_ord_Incertae_sedis	0.248088	0.000397044	0.00130207	TRUE	0.0145644
Fungi	Basidiomycota	Spiculogloeomycetes	Spiculogloeales	0.199672	0.00458702	0.0112407	TRUE	0.0970791
Fungi	Basidiomycota	unidentified	unidentified	0.141487	0.0456679	0.0870423	FALSE	0.0128742
Fungi	Basidiomycota	Agaricomycetes	Russulales	-0.303363	1.26168e-05	6.54311e-05	TRUE	6.84111	TRUE
Fungi	Ascomycota	Eurotiomycetes	Sclerococcales	0.00385849	0.956756	0.974231	FALSE	0.219911
Fungi	Mucoromycota	Umbelopsidomycetes	Umbelopsidales	-0.259332	0.000208765	0.000750879	TRUE	2.25004
Fungi	Kickxellomycota	Ramicandelaberomycetes	Ramicandelaberales	0.0644245	0.364761	0.472916	FALSE	0.0884778
Fungi	Rozellomycota	Rozellomycotina_cls_Incertae_sedis	Branch02	0.0498466	0.483332	0.588978	FALSE	0.0183239
Fungi	Mortierellomycota	unidentified	unidentified	0.272619	9.40347e-05	0.00036789	TRUE	0.00500774
Fungi	Basidiomycota	Tremellomycetes	Trichosporonales	-0.0704036	0.321859	0.432376	FALSE	0.215387
Fungi	Mucoromycota	Endogonomycetes	unidentified	-0.156409	0.0269863	0.0562425	FALSE	0.0115775
Fungi	Basidiomycota	Agaricomycetes	unidentified	0.146703	0.0381794	0.0746843	FALSE	0.163827
Fungi	Ascomycota	Dothideomycetes	Hysteriales	0.00775301	0.913235	0.938486	FALSE	0.00359795
Fungi	Ascomycota	Dothideomycetes	Phaeothecales	-0.0326864	0.645889	0.738632	FALSE	0.00426343
Fungi	Basidiomycota	Cystobasidiomycetes	Cystobasidiales	-0.381699	2.44977e-08	2.73149e-07	TRUE	0.128156
Fungi	Ascomycota	Sordariomycetes	Annulatascales	-0.15469	0.0287339	0.0587858	FALSE	0.143562
Fungi	Mucoromycota	Endogonomycetes	GS22	-0.119123	0.0929407	0.163195	FALSE	0.0297399
Fungi	Ascomycota	GS35	unidentified	0.238231	0.000681248	0.00205295	TRUE	0.179942
Fungi	Rozellomycota	Rozellomycotina_cls_Incertae_sedis	GS06	0.214916	0.00224225	0.00609782	TRUE	0.0126805
Fungi	Ascomycota	Sordariomycetes	Conioscyphales	-0.0945575	0.18291	0.275601	FALSE	0.0158384
Fungi	Basidiomycota	Agaricomycetes	Hymenochaetales	0.363227	1.2483e-07	1.2103e-06	TRUE	0.231912
Fungi	Ascomycota	Leotiomycetes	unidentified	-0.243992	0.000498215	0.00158717	TRUE	0.254905
Fungi	Ascomycota	Orbiliomycetes	GS33	0.210997	0.00270794	0.00710437	TRUE	0.0778458
Fungi	Ascomycota	Sordariomycetes	Togniniales	0.0933687	0.188499	0.281062	FALSE	0.0169192
Fungi	Chytridiomycota	Lobulomycetes	unidentified	0.443573	4.75879e-11	9.64737e-10	TRUE	0.00814882
Fungi	Ascomycota	Dothideomycetes	Mytilinidiales	0.266671	0.000135081	0.000510562	TRUE	0.324116
Fungi	Basidiomycota	Tremellomycetes	Cystofilobasidiales	0.472138	1.69107e-12	6.28513e-11	TRUE	0.0936365
Fungi	Chytridiomycota	Rhizophydiomycetes	Rhizophydiales	0.509647	1.28481e-14	7.1628e-13	TRUE	0.373963
Fungi	Basidiomycota	Microbotryomycetes	Microbotryales	-0.0400125	0.573748	0.676962	FALSE	0.0512798
Fungi	Ascomycota	Leotiomycetes	Leotiomycetes_ord_Incertae_sedis	0.0919035	0.19556	0.286907	FALSE	1.41702
Fungi	Ascomycota	Dothideomycetes	Patellariales	-0.221934	0.00158625	0.00447763	TRUE	0.00673151
Fungi	Rozellomycota	Rozellomycotina_cls_Incertae_sedis	GS05	0.183688	0.00922354	0.0218814	TRUE	0.105684
Fungi	Monoblepharomycota	Monoblepharidomycetes	Harpochytriales	-0.00135361	0.984823	0.985508	FALSE	0.00319018
Fungi	Basidiomycota	Agaricomycetes	Cantharellales	0.218014	0.00192705	0.00530532	TRUE	2.20187
Fungi	Basidiomycota	Agaricomycetes	Boletales	0.26546	0.000145265	0.000539902	TRUE	1.36876
Fungi	Basidiomycota	Agaricomycetes	Tremellodendropsidales	0.239125	0.000649288	0.00201099	TRUE	0.191878
Fungi	Ascomycota	Orbiliomycetes	unidentified	-0.062666	0.378024	0.484479	FALSE	0.0912634
Fungi	Basidiomycota	Microbotryomycetes	unidentified	0.00952676	0.893492	0.922447	FALSE	0.00759708
Fungi	Ascomycota	Lecanoromycetes	GS36	-0.03232	0.649593	0.739077	FALSE	0.0161895
Fungi	Olpidiomycota	GS18	GS18	-0.0187897	0.791715	0.85291	FALSE	0.00349563
Fungi	Ascomycota	Eurotiomycetes	Chaetothyriales	-0.226448	0.0012625	0.00365634	TRUE	8.65082	TRUE
Fungi	Ascomycota	Taphrinomycetes	Taphrinales	0.0618614	0.38419	0.489568	FALSE	0.00765218
Fungi	Ascomycota	Eurotiomycetes	Coryneliales	0.153822	0.0296532	0.0598017	FALSE	0.00877746
Fungi	Ascomycota	Sordariomycetes	Boliniales	0.339298	8.88249e-07	5.69452e-06	TRUE	0.0991219
Fungi	Ascomycota	Lecanoromycetes	Peltigerales	0.029842	0.674867	0.754835	FALSE	0.00668212
Fungi	Ascomycota	Sordariomycetes	Pleurotheciales	0.093252	0.189055	0.281062	FALSE	0.00909486
Fungi	Ascomycota	Eurotiomycetes	Phaeomoniellales	0.21362	0.00238752	0.00641467	TRUE	0.0133528
Fungi	Rozellomycota	Rozellomycotina_cls_Incertae_sedis	GS07	-0.108975	0.124523	0.20411	FALSE	0.00918919
Fungi	Basidiomycota	Agaricomycetes	Amylocorticiales	0.163173	0.0209633	0.0467481	TRUE	0.0043683
Fungi	Basidiomycota	Microbotryomycetes	Leucosporidiales	-0.208034	0.00311637	0.00798795	TRUE	0.599214
Fungi	Ascomycota	Eurotiomycetes	Verrucariales	-0.304895	1.13443e-05	6.17021e-05	TRUE	0.130095
Fungi	Ascomycota	Leotiomycetes	Rhytismatales	0.247001	0.000421859	0.0013634	TRUE	0.188192
Fungi	Ascomycota	Lecanoromycetes	Ostropales	0.00129251	0.985508	0.985508	FALSE	0.0685401
Fungi	Calcarisporiellomycota	Calcarisporiellomycetes	Calcarisporiellales	0.212632	0.00250387	0.00664719	TRUE	0.00423311
Fungi	Olpidiomycota	GS17	GS17	0.0303435	0.669721	0.754835	FALSE	0.00253728
								400

## Sheet: S4
Table S4: Details of PLS-PM (Partial Least Squares Path Modeling) for Figure 3A (left).
----------------------------------------------------------
MODEL SPECIFICATION
Number of Cases	190
Latent Variables	10
Manifest Variables	16
Scale of Data	Standardized Data
Non-Metric PLS	FALSE
Weighting Scheme	centroid
Tolerance Crit	1e-06
Max Num Iters	100
Convergence Iters	5
Bootstrapping TRUE	TRUE
Bootstrap samples	1000
----------------------------------------------------------
OUTER MODEL (the loading of manifest Variables to latent variable)
	weight	loading	communality	redundancy
Vegetation
Dominant tree type (0: Coniferous forest; 1: Broadleaved forest)	1	1	1	0
Soil type
Soil type (1: others [Regosols and Acrisols]; 2: Cambisols; 3: Andosols)	1	1	1	0
Climate
MAT	0.406	0.866	0.75	0
MAP	0.679	0.954	0.911	0
Soil pH
Soil pH	1	1	1	0.1819
SOM
Soil C content	0.52	0.982	0.965	0.3708
Soil N content	0.499	0.981	0.962	0.3697
Bacterial composition
Bacterial NMDS1	1	1	1	0.7676
Fungal composition
Fungal NMDS1	1	1	1	0.5786
Bacterial abundance
Bacterial abundance	1	1	1	0.5794
N allocation
Ratio of nitrification-to-mineralization	0.43	0.989	0.979	0.0356
Ratios of ammonium uptake-to-mineralization (x*-1)	0.578	0.994	0.988	0.0359
Rate
Gross rate of ammonification	0.377	0.899	0.808	0.1512
Gross rate of nitrification	0.275	0.658	0.433	0.081
Gross rate of ammonium consumption	0.387	0.857	0.735	0.1376
Gross rate of nitrate consumption	0.284	0.523	0.274	0.0513
----------------------------------------------------------
CROSSLOADINGS (correlation between manifest Variables and latent variables )
	Vegetation	Soil type	Climate	Soil pH	SOM	Bacterial composition	Fungal composition	Bacterial abundance	N allocation	Rate
Vegetation					0.1774	-0.3568	-0.23261	0.1466	-0.11525	0.0593
Dominant tree type	1	0.07647	-0.0864	-0.4165
Soil type					0.6038	0.09779	0.20182	0.5164	-0.00313	0.1851
Soil type	0.07647	1	-0.5664	-0.0386
Climate					-0.4188	-0.1183	-0.23563	-0.4419	0.10025	-0.0603
MAT	0.13373	-0.50371	0.8662	-0.0916	-0.3222	0.28674	0.08723	-0.2691	0.16565	-0.0413
MAP	-0.20725	-0.53268	0.9542	0.2244
Soil pH					-0.2723	0.86765	0.69896	-0.1794	0.10239	-0.1544
Soil pH	-0.41654	-0.03859	0.1151	1
SOM					0.9822	-0.22337	0.00626	0.7363	-0.11307	0.336
Soil C content	0.2261	0.58533	-0.3728	-0.3478	0.9807	-0.00617	0.19062	0.7572	-0.04754	0.4607
Soil N content	0.11993	0.60016	-0.391	-0.1835
Bacterial composition					-0.1192	1	0.79165	-0.0679	0.12595	0.0351
Bacterial NMDS1	-0.3568	0.09779	0.1466	0.8676
Fungal composition					0.0984	0.79165	1	0.0681	0.01226	-0.015
Fungal NMDS1	-0.23261	0.20182	-0.0366	0.699
Bacterial abundance					0.7606	-0.06789	0.06811	1	-0.03408	0.3997
Bacterial abundance	0.14656	0.51637	-0.3623	-0.1794
N allocation					-0.0598	0.12006	0.01047	-0.0121	0.98931	-0.0348
Ratio of nitrification-to-mineralization	-0.10901	0.00999	0.1446	0.0843	-0.0982	0.12858	0.01343	-0.05	0.99411	-0.0762
Ratios of ammonium uptake-to-mineralization (x*-1)	-0.11828	-0.01283	0.1575	0.1144
Rate					0.314	0.00217	-0.05424	0.3221	-0.18158	0.8987
Gross rate of ammonification	0.0612	0.11405	-0.059	-0.161	0.2088	0.05406	0.0016	0.2234	0.22237	0.6578
Gross rate of nitrification	0.03545	0.08058	0.0341	-0.1145	0.338	0.14064	0.0782	0.3257	-0.13549	0.8572
Gross rate of ammonium consumption	0.00589	0.19067	-0.0502	-0.0364	0.345	-0.12304	-0.0887	0.3196	0.00245	0.5234
Gross rate of nitrate consumption	0.08523	0.16271	-0.0711	-0.1695
----------------------------------------------------------
INNER MODEL (The path coefficient and its significance)
$Soil pH
	Estimate	Std.Error	t value	Pr(>|t|)
Intercept	1.73e-16	0.0663	2.61e-15	1
Vegetation	-0.411	0.0666	-6.17	4.09e-09
Soil type	0.0559	0.0805	0.694	0.488
Climate	0.111	0.0806	1.38	0.169
$SOM
	Estimate	Std.Error	t value	Pr(>|t|)
Intercept	-2.48e-16	0.0575	-4.31e-15	1
Vegetation	0.129	0.0578	2.24	0.0264
Soil type	0.559	0.0698	8.01	1.23e-13
Climate	-0.061	0.0699	-0.872	0.384
$Bacterial composition
	Estimate	Std.Error	t value	Pr(>|t|)
Intercept	1.63e-16	0.0353	4.62e-15	1
Soil pH	0.902	0.0366	24.6	1.39e-60
SOM	0.126	0.0366	3.45	0.000686
$Fungal composition
	Estimate	Std.Error	t value	Pr(>|t|)
Intercept	5.69e-17	0.0475	1.2e-15	1
Soil pH	0.784	0.0493	15.9	1.54e-36
SOM	0.312	0.0493	6.32	1.85e-09
$Bacterial abundance
	Estimate	Std.Error	t value	Pr(>|t|)
Intercept	1.47e-16	0.0474	3.09e-15	1
Soil pH	0.03	0.0493	0.608	0.544
SOM	0.769	0.0493	15.6	1.13e-35
$N allocation
	Estimate	Std.Error	t value	Pr(>|t|)
Intercept	-6.41e-17	0.072	-8.91e-16	1
Bacterial composition	0.312	0.1202	2.6	0.0101
Fungal composition	-0.235	0.1202	-1.96	0.0519
Bacterial abundance	0.00316	0.0736	0.0429	0.9658
$Rate
	Estimate	Std.Error	t value	Pr(>|t|)
Intercept	-1.26e-16	0.0661	-1.9e-15	1
Bacterial composition	0.268	0.1104	2.43	0.0162
Fungal composition	-0.257	0.1104	-2.32	0.0212
Bacterial abundance	0.435	0.0676	6.44	1e-09
----------------------------------------------------------
CORRELATIONS BETWEEN LVs (Those marked in red are the paths with significant path coefficients in SEM)
	Vegetation	Soil type	Climate	Soil pH	SOM	Bacterial composition	Fungal composition	Bacterial abundance	N allocation	Rate
Vegetation	1	0.0765	-0.0864	-0.4165	0.1774	-0.3568	-0.2326	0.1466	-0.1152	0.0593
Soil type	0.0765	1	-0.5664	-0.0386	0.6038	0.0978	0.2018	0.5164	-0.0031	0.1851
Climate	-0.0864	-0.5664	1	0.1151	-0.389	0.1466	-0.0366	-0.3623	0.1532	-0.0525
Soil pH	-0.4165	-0.0386	0.1151	1	-0.2723	0.8676	0.699	-0.1794	0.1024	-0.1544
SOM	0.1774	0.6038	-0.389	-0.2723	1	-0.1192	0.0984	0.7606	-0.0825	0.4046
Bacterial composition	-0.3568	0.0978	0.1466	0.8676	-0.1192	1	0.7916	-0.0679	0.1259	0.0351
Fungal composition	-0.2326	0.2018	-0.0366	0.699	0.0984	0.7916	1	0.0681	0.0123	-0.015
Bacterial abundance	0.1466	0.5164	-0.3623	-0.1794	0.7606	-0.0679	0.0681	1	-0.0341	0.3997
N allocation	-0.1152	-0.0031	0.1532	0.1024	-0.0825	0.1259	0.0123	-0.0341	1	-0.059
Rate	0.0593	0.1851	-0.0525	-0.1544	0.4046	0.0351	-0.015	0.3997	-0.059	1
----------------------------------------------------------
GOODNESS-OF-FIT
[1] 0.5502
----------------------------------------------------------
SUMMARY INNER MODEL
	Type	R2	Block_Communality	Mean_Redundancy	AVE
Vegetation	Exogenous	0	1	0	0
Soil type	Exogenous	0	1	0	0
Climate	Exogenous	0	0.83	0	0.83
Soil pH	Endogenous	0.1819	1	0.1819	1
SOM	Endogenous	0.3844	0.963	0.3703	0.963
Bacterial composition	Endogenous	0.7676	1	0.7676	1
Fungal composition	Endogenous	0.5786	1	0.5786	1
Bacterial abundance	Endogenous	0.5794	1	0.5794	1
N allocation	Endogenous	0.0364	0.983	0.0358	0.983
Rate	Endogenous	0.1872	0.562	0.1053	0.562
----------------------------------------------------------

## Sheet: S5
Table S5: Spearman correlation between pedogenic factors, soil habitat properties, microbiome components, and N cycling. The values denote the correlation coefficient with p<0.05. The color ranges from red, indicating a stronger positive correlation, to blue, indicating a negative correlation. Cells without descriptions indicate that the correlation is not significant.
		Pedogenic factors		Soil habitat properties				Microbiome component							N-cycling
		MAT	MAP	soil habitat pH	soil C	soil N	soil C/N	Bacterial abundance	Fungal abundance	Fungi-to-Bacteria ratio	Bacterial NMDS1	Fungal NMDS1	Bacterial richness (the number of ASVs)	Fungal richness (the number of ASVs)	Gross rate of ammonification	Gross rate of nitrification	Gross rate of ammonium consumption	Gross rate of nitrate consumption	Ratio of nitrification-to-ammonification	Ratios of ammonification-to-ammonium immobilization
Pedogenic factors	MAT	1	0.698		-0.412	-0.514	0.38	-0.536	-0.324			-0.267		-0.165	-0.285		-0.25
	MAP	0.698	1	0.21	-0.34	-0.284		-0.248	-0.571	-0.454	0.284		0.196		-0.237		-0.155		0.191	0.228
Soil habitat properties	soil habitat pH		0.21	1	-0.328	-0.148	-0.418		-0.528	-0.491	0.913	0.704	0.69	0.428	-0.189			-0.179	0.154	0.225
	soil C	-0.412	-0.34	-0.328	1	0.936		0.754	0.455		-0.264		-0.234		0.489	0.152	0.429	0.278
	soil N	-0.514	-0.284	-0.148	0.936	1	-0.286	0.809	0.326	-0.152		0.18			0.534	0.277	0.531	0.208
	soil C/N	0.38		-0.418		-0.286	1	-0.224	0.307	0.492	-0.519	-0.465	-0.425	-0.206	-0.215	-0.374	-0.336	0.226	-0.196	-0.221
Microbiome component	Bacterial abundance	-0.536	-0.248		0.754	0.809	-0.224	1	0.42	-0.174		0.149			0.481	0.306	0.463	0.195
	Fungal abundance	-0.324	-0.571	-0.528	0.455	0.326	0.307	0.42	1	0.791	-0.589	-0.463	-0.521	-0.235	0.325			0.236	-0.219	-0.284
	Fungi-to-Bacteria ratio		-0.454	-0.491		-0.152	0.492	-0.174	0.791	1	-0.589	-0.585	-0.568	-0.28		-0.301	-0.185		-0.306	-0.312
	Bacterial NMDS1		0.284	0.913	-0.264		-0.519		-0.589	-0.589	1	0.756	0.775	0.459		0.203	0.162	-0.191	0.188	0.236
	Fungal NMDS1	-0.267		0.704		0.18	-0.465	0.149	-0.463	-0.585	0.756	1	0.53	0.502		0.154	0.211	-0.172
	Bacterial richness (the number of ASVs)		0.163	0.723	-0.194		-0.41		-0.501	-0.563	0.805	0.559	1	0.596		0.315	0.224		0.328	0.315
	Fungal richness (the number of ASVs)	-0.157		0.44			-0.228		-0.269	-0.32	0.47	0.527	0.596	1		0.191	0.158		0.198	0.185
N-cycling	Gross rate of ammonification	-0.285	-0.237	-0.189	0.489	0.534	-0.215	0.481	0.325						1	0.292	0.829			-0.282
	Gross rate of nitrification				0.152	0.277	-0.374	0.306		-0.301	0.203	0.154	0.318	0.17	0.292	1	0.283	0.167	0.814	0.759
	Gross rate of ammonium consumption	-0.25	-0.155		0.429	0.531	-0.336	0.463		-0.185	0.162	0.211	0.206	0.166	0.829	0.283	1			-0.168
	Gross rate of nitrate consumption			-0.179	0.278	0.208	0.226	0.195	0.236		-0.191	-0.172	-0.147			0.167		1	0.172
	Ratio of nitrification-to-ammonification		0.191	0.154			-0.196		-0.219	-0.306	0.188		0.345	0.18		0.814		0.172	1	0.815
	Ratios of ammonification-to-ammonium immobilization		0.228	0.225			-0.221		-0.284	-0.312	0.236		0.319	0.163	-0.282	0.759	-0.168		0.815	1
												Bacterial richness (the number of ASVs)	Fungal richness (the number of ASVs)

## Sheet: S6
Table S6: The information of selected N cycling genes.
KO	Gene	Name	Module
K00360	nasB	assimilatory nitrate reductase electron transfer subunit	M00531, Assimilatory nitrate reduction, nitrate => ammonia
K00362	nirB	nitrite reductase (NADH) large subunit	M00530 Dissimilatory nitrate reduction, nitrate => ammonia
K00363	nirD	nitrite reductase (NADH) small subunit	M00530, Dissimilatory nitrate reduction, nitrate => ammonia
K00366	nirA	ferredoxin-nitrite reductase	M00531, Assimilatory nitrate reduction, nitrate => ammonia
K00367	narB	ferredoxin-nitrate reductase	M00531, Assimilatory nitrate reduction, nitrate => ammonia
K00368	nirK	nitrite reductase (NO-forming)	M00529, Denitrification, nitrate => nitrogen M00973, Anammox, nitrite + ammonia => nitrogen
K00370	narG, narZ, nxrA	nitrate reductase / nitrite oxidoreductase, alpha subunit	M00529, Denitrification, nitrate => nitrogen M00530, Dissimilatory nitrate reduction, nitrate => ammonia M00804, Complete nitrification, comammox, ammonia => nitrite => nitrate
K00371	narH, narY, nxrB	nitrate reductase / nitrite oxidoreductase, beta subunit	M00529, Denitrification, nitrate => nitrogen M00530, Dissimilatory nitrate reduction, nitrate => ammonia M00804, Complete nitrification, comammox, ammonia => nitrite => nitrate
K00372	nasC, nasA	assimilatory nitrate reductase catalytic subunit	M00531, Assimilatory nitrate reduction, nitrate => ammonia
K00374	narI, narV	nitrate reductase gamma subunit	M00529, Denitrification, nitrate => nitrogen M00530, Dissimilatory nitrate reduction, nitrate => ammonia
K00376	nosZ	nitrous-oxide reductase	M00529, Denitrification, nitrate => nitrogen
K02305	norC	nitric oxide reductase subunit C	M00529, Denitrification, nitrate => nitrogen
K02567	napA	nitrate reductase (cytochrome)	M00529, Denitrification, nitrate => nitrogen M00530, Dissimilatory nitrate reduction, nitrate => ammonia
K02568	napB	nitrate reductase (cytochrome), electron transfer subunit	M00529, Denitrification, nitrate => nitrogen M00530, Dissimilatory nitrate reduction, nitrate => ammonia
K02588	nifH	nitrogenase iron protein NifH	M00175, Nitrogen fixation, nitrogen => ammonia
K03385	nrfA	nitrite reductase (cytochrome c-552)	M00530, Dissimilatory nitrate reduction, nitrate => ammonia
K04561	norB	nitric oxide reductase subunit B	M00529, Denitrification, nitrate => nitrogen
K10534	NR	nitrate reductase (NAD(P)H)	M00531, Assimilatory nitrate reduction, nitrate => ammonia
K10535	hao	hydroxylamine dehydrogenase	M00528, Nitrification, ammonia => nitrite M00804, Complete nitrification, comammox, ammonia => nitrite => nitrate
K10944	pmoA-amoA	methane/ammonia monooxygenase subunit A	M00174, Methane oxidation, methanotroph, methane => formaldehyde M00528, Nitrification, ammonia => nitrite M00804, Complete nitrification, comammox, ammonia => nitrite => nitrate
K10945	pmoB-amoB	methane/ammonia monooxygenase subunit B	M00174, Methane oxidation, methanotroph, methane => formaldehyde M00528, Nitrification, ammonia => nitrite M00804, Complete nitrification, comammox, ammonia => nitrite => nitrate
K10946	pmoC-amoC	methane/ammonia monooxygenase subunit C	M00174, Methane oxidation, methanotroph, methane => formaldehyde M00528, Nitrification, ammonia => nitrite M00804, Complete nitrification, comammox, ammonia => nitrite => nitrate
K15876	nrfH	cytochrome c nitrite reductase small subunit	M00530, Dissimilatory nitrate reduction, nitrate => ammonia
K17877	NIT-6	nitrite reductase (NAD(P)H)	M00531, Assimilatory nitrate reduction, nitrate => ammonia
K02591	nifK	nitrogenase molybdenum-iron protein beta chain	M00175, Nitrogen fixation, nitrogen => ammonia
K15864	nirS	nitrite reductase (NO-forming) / hydroxylamine reductase	M00529, Denitrification, nitrate => nitrogen M00973, Anammox, nitrite + ammonia => nitrogen
K02586	nifD	nitrogenase molybdenum-iron protein alpha chain	M00175, Nitrogen fixation, nitrogen => ammonia
K00531	anfG	nitrogenase delta subunit	M00175, Nitrogen fixation, nitrogen => ammonia

## Sheet: S7
Table S7: Details of PLS-PM (Partial Least Squares Path Modeling) for Figure 3A (right).
----------------------------------------------------------
MODEL
----------------------------------------------------------
Number of Cases	38
Latent Variables	9
Manifest Variables	16
Scale of Data	Standardized Data
Non-Metric PLS	FALSE
Weighting Scheme	centroid
Tolerance Crit	1e-06
Max Num Iters	100
Convergence Iters	5
Bootstrapping TRUE	TRUE
Bootstrap samples	1000
----------------------------------------------------------
OUTER MODEL (the loading of manifest Variables to latent variable)
	weight	loading	communality	redundancy
Climate
MAT	-0.286	0.507	0.257	0
MAP	1.171	0.978	0.956	0
Vegetation
Dominant tree type (0: Coniferous forest; 1: Broadleaved forest)	1	1	1	0
Soil type
Soil type (1: others [Regosols and Acrisols]; 2: Cambisols; 3: Andosols)	1	1	1	0
Soil pH
Soil pH	1	1	1	0.243
SOM
Soil C content	0.587	0.985	0.9704	0.40325
Soil N content	0.433	0.973	0.9467	0.3934
Richness
Bacterial richness (the number of ASVs)	0.669	0.948	0.899	0.38442
Fungal richness (the number of ASVs)	0.424	0.864	0.746	0.319
N cycling gene richness
N-cycling gene richness (the number of N-cycling genes)	1	1	1	0.203
Rate
Gross rate of ammonification	-0.659	0.1985	0.03942	0.002
Gross rate of nitrification	0.725	0.7439	0.55341	0.031
Gross rate of ammonium consumption	0.913	0.6405	0.41018	0.023
Gross rate of nitrate consumption	-0.17	-0.0406	0.00165	9e-05
N allocation
Ratio of nitrification-to-mineralization	0.494	0.997	0.994	0.14
Ratios of ammonium uptake-to-mineralization (x*-1)	0.51	0.997	0.9942	0.14
----------------------------------------------------------
CROSSLOADINGS (correlation between manifest Variables and latent variables )
	Climate	Vegetation	Soil type	Soil pH	SOM	Richness	N cycling gene richness	Rate	N allocation
Climate
MAT	0.50735	0.1337	-0.5037	-0.1097	-0.41943	-0.0412	-0.0679	-0.0364	-0.0107
MAP	0.97767	-0.2073	-0.5327	0.23	-0.36737	0.1509	0.015	-0.0639	0.0196
Vegetation
Dominant tree type (0: Coniferous forest; 1: Broadleaved forest)	-0.2809	1	0.0765	-0.4412	0.17235	-0.221	-0.2904	0.1396	-0.1077
Soil type
Soil type (1: others [Regosols and Acrisols]; 2: Cambisols; 3: Andosols)	-0.4797	0.0765	1	-0.0162	0.63191	0.1874	0.1104	0.342	0.2133
Soil pH
Soil pH	0.3009	-0.4412	-0.0162	1	-0.15723	0.6494	0.3139	0.0673	0.0717
SOM
Soil C content	-0.3318	0.2201	0.6155	-0.2206	0.98526	-0.0889	0.0215	0.2112	-0.0411
Soil N content	-0.2663	0.0995	0.6243	-0.0639	0.97278	0.0627	0.1504	0.3947	0.0684
Richness
Bacterial richness (the number of ASVs)	0.2426	-0.2855	0.2471	0.6488	-0.04465	0.9475	0.432	0.3519	0.3759
Fungal richness (the number of ASVs)	0.0621	-0.0708	0.0521	0.5081	0.01143	0.8635	0.3811	0.0061	0.2907
N cycling gene richness
N-cycling gene richness (the number of N-cycling genes)	0.037	-0.2904	0.1104	0.3139	0.07784	0.4506	1	0.1061	0.26
Rate
Gross rate of ammonification	-0.0694	0.1222	-0.0364	-0.2917	0.16279	-0.086	-0.0949	0.1985	-0.2306
Gross rate of nitrification	-0.1509	0.2466	0.2364	-0.091	0.32792	0.0947	0.1092	0.7439	0.1602
Gross rate of ammonium consumption	-0.0394	0.0747	0.203	-0.0801	0.26943	0.1193	-0.0225	0.6405	-0.0971
Gross rate of nitrate consumption	-0.2072	0.1578	0.2269	-0.0839	0.47892	-0.0222	0.0885	-0.0406	-0.1486
N allocation
Ratio of nitrification-to-mineralization	0.03952	-0.1254	0.2003	0.0671	0.00353	0.3675	0.2527	0.1776	0.9969
Ratios of ammonium uptake-to-mineralization (x*-1)	0.01284	-0.0899	0.2247	0.0757	0.00742	0.3794	0.2655	0.2295	0.9971
----------------------------------------------------------
INNER MODEL (The path coefficient and its significance)
$Soil pH
	Estimate	Std. Error	t value	Pr(>|t|)
Intercept	-2.78e-18	0.149	-1.86e-17	1
Climate	0.261	0.177	1.47	0.1503
Vegetation	-0.378	0.156	-2.43	0.0206
Soil type	0.138	0.17	0.808	0.4247
$SOM
	Estimate	Std. Error	t value	Pr(>|t|)
Intercept	-7.26e-17	0.131	-5.53e-16	1
Climate	0.033	0.156	0.212	0.833327
Vegetation	0.133	0.137	0.97	0.338778
Soil type	0.638	0.15	4.26	0.000154
$Richness
	Estimate	Std. Error	t value	Pr(>|t|)
Intercept	-2.12e-17	0.128	-1.66e-16	1
pH	0.662	0.129	5.11	1.14e-05
SOM	0.079	0.129	0.611	0.545
$N cycling gene richness
	Estimate	Std. Error	t value	Pr(>|t|)
Intercept	8.2e-17	0.149	5.51e-16	1
Richness	0.451	0.149	3.03	0.00453
$Rate
	Estimate	Std. Error	t value	Pr(>|t|)
Intercept	1.54e-17	0.162	9.53e-17	1
Richness	0.238	0.162	1.47	0.15
$N allocation
	Estimate	Std. Error	t value	Pr(>|t|)
Intercept	-1.69e-17	0.155	-1.09e-16	1
Richness	0.375	0.155	2.42	0.0205
----------------------------------------------------------
CORRELATIONS BETWEEN LVs (Those marked in red are the paths with significant path coefficients in SEM)
	Climate	Vegetation	Soil type	Soil pH	SOM	Richness	N cycling gene richness	Rate	Openess
Climate	1	-0.2811	-0.4797	0.3009	-0.3102	0.189	0.037	-0.0645	0.0261
Vegetation	-0.2811	1	0.0765	-0.4412	0.1724	-0.221	-0.2904	0.1396	-0.1077
Soil type	-0.4797	0.0765	1	-0.0162	0.6319	0.187	0.1104	0.342	0.2133
Soil pH	0.3009	-0.4412	-0.0162	1	-0.1572	0.649	0.3139	0.0673	0.0717
SOM	-0.3102	0.1724	0.6319	-0.1572	1	-0.025	0.0778	0.2951	0.0055
Richness	0.1886	-0.221	0.1874	0.6494	-0.025	1	0.4506	0.238	0.3747
N cycling gene richness	0.037	-0.2904	0.1104	0.3139	0.0778	0.451	1	0.1061	0.26
Rate	-0.0645	0.1396	0.342	0.0673	0.2951	0.238	0.1061	1	0.2046
N allocation	0.0261	-0.1077	0.2133	0.0717	0.0055	0.375	0.26	0.2046	1
----------------------------------------------------------
GOODNESS-OF-FIT
[1] 0.4004
----------------------------------------------------------
SUMMARY INNER MODEL
	Type	R2	Block_Communality	Mean_Redundancy	AVE
Climate	Exogenous	0	0.606	0	0
Vegetation	Exogenous	0	1	0	0
Soil type	Exogenous	0	1	0	0
Soil pH	Endogenous	0.2431	1	0.2431	1
SOM	Endogenous	0.4156	0.959	0.3983	0.959
Richness	Endogenous	0.4278	0.822	0.3516	0.822
N cycling gene richness	Endogenous	0.203	1	0.203	1
Rate	Endogenous	0.0566	0.251	0.0142	0.251
N allocation	Endogenous	0.1404	0.994	0.1396	0.994
----------------------------------------------------------

## Sheet: S8
Table S8: Details of PLS-PM (Partial Least Squares Path Modeling) for figure 4A.
----------------------------------------------------------
MODEL SPECIFICATION
Number of Cases	65
Latent Variables	9
Manifest Variables	15
Scale of Data	Standardized Data
Non-Metric PLS	FALSE
Weighting Scheme	centroid
Tolerance Crit	1e-06
Max Num Iters	100
Convergence Iters	3
Bootstrapping TRUE	TRUE
Bootstrap samples	1000
----------------------------------------------------------
OUTER MODEL (the loading of manifest Variables to latent variable)
	weight	loading	communality	redundancy
Soiltype
Soil type (1: others [Regosols and Acrisols]; 2: Cambisols; 3: Andosols)	1	1	1	0
Climate
MAT	0.7013	0.965	0.93	0
MAP	0.3727	0.868	0.754	0
Soil pH
Soil pH	1	1	1	0.1135
SOM
Soil C content	0.4273	0.977	0.955	0.5745
Soil N content	0.5893	0.988	0.977	0.5873
Bacterial composition
Bacterial NMDS1	1	1	1	0.764
Fungal composition
Fungal NMDS1	1	1	1	0.6586
Bacterial abundance
Bacterial abundance	1	1	1	0.5833
N allocation
Ratio of nitrification-to-mineralization	0.5576	0.969	0.939	0.0541
Ratios of ammonium uptake-to-mineralization (x*-1)	0.48	0.958	0.917	0.0528
Rate
Gross rate of ammonification	0.3615	0.936	0.876	0.3313
Gross rate of nitrification	0.2896	0.701	0.491	0.1858
Gross rate of ammonium consumption	0.4851	0.937	0.878	0.332
Gross rate of nitrate consumption	0.0091	0.447	0.2	0.0756
----------------------------------------------------------
CROSSLOADINGS (correlation between manifest Variables and latent variables )
	Soiltype	Climate	Soil pH	SOM	Bacterial composition	Fungal composition	Bacterial abundance	N allocation	Rate
Soiltype
Soil type	1	-0.8817	0.1889	0.7755	0.2128	0.2892	0.6358	-0.16954	0.4828
Climate
MAT	-0.8362	0.9646	-0.3315	-0.6438	-0.4207	-0.3042	-0.6584	0.15065	-0.4131
MAP	-0.7921	0.868	-0.1762	-0.4222	-0.0865	-0.0342	-0.3876	0.09136	-0.4477
Soil pH
Soil pH	0.1889	-0.2981	1	-0.085	0.8586	0.7302	-0.1116	0.22882	-0.0384
SOM
Soil C content	0.7174	-0.5283	-0.2051	0.9774	-0.0677	0.1609	0.7364	-0.24383	0.4865
Soil N content	0.7957	-0.6501	0.0044	0.9882	0.2019	0.3765	0.7597	-0.10208	0.6367
Bacterial composition
Bacterial NMDS1	0.2128	-0.3273	0.8586	0.0901	1	0.7527	0.018	0.19789	0.1772
Fungal composition
Fungal NMDS1	0.2892	-0.2261	0.7302	0.2906	0.7527	1	0.1221	0.22544	0.1823
Bacterial abundance
Bacterial abundance	0.6358	-0.6062	-0.1116	0.7623	0.018	0.1221	1	-0.04648	0.5916
N allocation
Ratio of nitrification-to-mineralization	-0.1717	0.1289	0.2358	-0.1327	0.2173	0.2545	-0.0121	0.96892	0.1632
Ratios of ammonium uptake-to-mineralization (x*-1)	-0.1538	0.1414	0.2028	-0.1882	0.1598	0.174	-0.0828	0.95783	0.1084
Rate
Gross rate of ammonification	0.4237	-0.4111	-0.1273	0.5711	0.0729	0.0927	0.5984	-0.06683	0.9359
Gross rate of nitrification	0.225	-0.238	0.0122	0.2406	0.1726	0.1305	0.309	0.57873	0.7009
Gross rate of ammonium consumption	0.5435	-0.4917	0.0115	0.6308	0.2104	0.2318	0.583	-0.00709	0.9369
Gross rate of nitrate consumption	0.0904	-0.0499	-0.1603	0.1018	-0.1403	-0.1583	0.3179	0.32977	0.4472
----------------------------------------------------------
INNER MODEL (The path coefficient and its significance)
$Soil pH
	Estimate	Std.Error	t value	Pr(>|t|)
Intercept	4.51e-18	0.12	3.77e-17	1
Soiltype	-0.332	0.253	-1.31	0.195
Climate	-0.591	0.253	-2.33	0.023
$SOM
	Estimate	Std.Error	t value	Pr(>|t|)
Intercept	6.58e-17	0.0795	8.27e-16	1
Soiltype	0.775	0.0795	9.75	3.35e-14
$Bacterial composition
	Estimate	Std.Error	t value	Pr(>|t|)
Intercept	6.44e-17	0.0617	1.04e-15	1
Soil pH	0.873	0.0619	14.1	5.35e-21
SOM	0.164	0.0619	2.65	0.0101
$Fungal composition
	Estimate	Std.Error	t value	Pr(>|t|)
Intercept	3.54e-17	0.0742	4.77e-16	1
Soil pH	0.76	0.0745	10.2	6.62e-15
SOM	0.355	0.0745	4.77	1.16e-05
$Bacterial abundance
	Estimate	Std.Error	t value	Pr(>|t|)
Intercept	-1.76e-17	0.082	-2.15e-16	1
Soil pH	-0.0471	0.0823	-0.572	0.569
SOM	0.758	0.0823	9.22	3.16e-13
$N allocation
	Estimate	Std.Error	t value	Pr(>|t|)
Intercept	-3.99e-17	0.124	-3.21e-16	1
Bacterial composition	0.0529	0.19	0.279	0.782
Fungal composition	0.194	0.191	1.01	0.314
Bacterial abundance	-0.0711	0.126	-0.564	0.574
$Rate
	Estimate	Std.Error	t value	Pr(>|t|)
Intercept	-6.99e-17	0.101	-6.93e-16	1
Bacterial composition	0.193	0.154	1.25	0.216
Fungal composition	-0.0353	0.155	-0.227	0.821
Bacterial abundance	0.592	0.102	5.79	2.66e-07
----------------------------------------------------------
CORRELATIONS BETWEEN LVs (Those marked in red are the paths with significant path coefficients in SEM)
	Soiltype	Climate	Soil pH	SOM	Bacterial composition	Fungal composition	Bacterial abundance	N allocation	Rate
Soiltype	1	-0.882	0.1889	0.7755	0.2128	0.289	0.6358	-0.1695	0.4828
Climate	-0.882	1	-0.2981	-0.6089	-0.3273	-0.226	-0.6062	0.1397	-0.4565
Soil pH	0.189	-0.298	1	-0.085	0.8586	0.73	-0.1116	0.2288	-0.0384
SOM	0.775	-0.609	-0.085	1	0.0901	0.291	0.7623	-0.1643	0.5831
Bacterial composition	0.213	-0.327	0.8586	0.0901	1	0.753	0.018	0.1979	0.1772
Fungal composition	0.289	-0.226	0.7302	0.2906	0.7527	1	0.1221	0.2254	0.1823
Bacterial abundance	0.636	-0.606	-0.1116	0.7623	0.018	0.122	1	-0.0465	0.5916
N allocation	-0.17	0.14	0.2288	-0.1643	0.1979	0.225	-0.0465	1	0.143
Rate	0.483	-0.457	-0.0384	0.5831	0.1772	0.182	0.5916	0.143	1
----------------------------------------------------------
GOODNESS-OF-FIT
[1] 0.6001
----------------------------------------------------------
SUMMARY INNER MODEL
	Type	R2	Block_Communality	Mean_Redundancy	AVE
Soiltype	Exogenous	0	1	0	0
Climate	Exogenous	0	0.846	0	0.846
Soil pH	Endogenous	0.1085	1	0.1085	1
SOM	Endogenous	0.6312	0.966	0.6098	0.966
Bacterial composition	Endogenous	0.7639	1	0.7639	1
Fungal composition	Endogenous	0.6583	1	0.6583	1
Bacterial abundance	Endogenous	0.5831	1	0.5831	1
N allocation	Endogenous	0.0576	0.928	0.0534	0.928
Rate	Endogenous	0.3782	0.611	0.2312	0.611
----------------------------------------------------------

## Sheet: S9
Table S9: Details of PLS-PM (Partial Least Squares Path Modeling) for figure 4B.
----------------------------------------------------------
MODEL SPECIFICATION
Number of Cases	125
Latent Variables	9
Manifest Variables	15
Scale of Data	Standardized Data
Non-Metric PLS	FALSE
Weighting Scheme	centroid
Tolerance Crit	1e-06
Max Num Iters	100
Convergence Iters	3
Bootstrapping TRUE	TRUE
Bootstrap samples	1000
----------------------------------------------------------
OUTER MODEL (the loading of manifest Variables to latent variable)
	weight	loading	communality	redundancy
Soiltype
Soil type (1: others [Regosols and Acrisols]; 2: Cambisols; 3: Andosols)	1	1	1	0
Climate
MAT	0.479	0.922	0.849	0
MAP	0.589	0.949	0.9	0
Soil pH
Soil pH	1	1	1	0.0576
SOM
Soil C content	0.524	0.983	0.966	0.2155
Soil N content	0.494	0.981	0.962	0.2146
Bacterial composition
Bacterial NMDS1	1	1	1	0.7272
Fungal composition
Fungal NMDS1	1	1	1	0.5099
Bacterial abundance
Bacterial abundance	1	1	1	0.5882
N allocation
Ratio of nitrification-to-mineralization	0.439	0.992	0.984	0.0554
Ratios of ammonium uptake-to-mineralization (x*-1)	0.567	0.995	0.99	0.0558
Rate
Gross rate of ammonification	0.352	0.875	0.765	0.0846
Gross rate of nitrification	0.298	0.58	0.336	0.0372
Gross rate of ammonium consumption	0.403	0.825	0.68	0.0752
Gross rate of nitrate consumption	0.373	0.5	0.25	0.0277
----------------------------------------------------------
CROSSLOADINGS (correlation between manifest Variables and latent variables )
	Soiltype	Climate	Soil pH	SOM	Bacterial composition	Fungal composition	Bacterial abundance	N allocation	Rate
Soiltype
Soil type	1	-0.3313	-0.1251	0.4526	0.07864	0.17546	0.37397	0.0471	0.0149
Climate
MAT	-0.2403	0.9216	0.125	-0.301	0.16241	-0.1402	-0.27028	0.1296	0.1374
MAP	-0.3673	0.9488	0.2971	-0.2263	0.39973	0.08567	-0.14639	0.168	0.1814
Soil pH
Soil pH	-0.1251	0.2348	1	-0.2969	0.84639	0.66706	-0.16	0.0392	-0.1903
SOM
Soil C content	0.4713	-0.2904	-0.3382	0.9828	-0.21792	-0.0133	0.7412	-0.0702	0.3146
Soil N content	0.4158	-0.2532	-0.2421	0.9807	-0.07623	0.10553	0.75899	-0.0231	0.4272
Bacterial composition
Bacterial NMDS1	0.0786	0.3131	0.8464	-0.1519	1	0.79988	-0.05006	0.0833	0.0213
Fungal composition
Fungal NMDS1	0.1755	-0.0167	0.6671	0.0452	0.79988	1	0.09317	-0.0644	-0.0747
Bacterial abundance
Bacterial abundance	0.374	-0.2157	-0.16	0.7637	-0.05006	0.09317	1	-0.0117	0.2518
N allocation
Ratio of nitrification-to-mineralization	0.0656	0.1506	0.0175	-0.0265	0.07379	-0.07217	0.00993	0.9917	-0.0724
Ratios of ammonium uptake-to-mineralization (x*-1)	0.0323	0.1672	0.0556	-0.0645	0.08968	-0.05767	-0.02834	0.9951	-0.1168
Rate
Gross rate of ammonification	-0.0857	0.1222	-0.1584	0.1613	0.00241	-0.11686	0.1189	-0.2035	0.8745
Gross rate of nitrification	-0.0681	0.2641	-0.1933	0.1852	-0.00601	-0.09597	0.11117	0.1974	0.5799
Gross rate of ammonium consumption	-0.0338	0.1735	-0.0577	0.1759	0.12379	-0.00372	0.145	-0.1673	0.8246
Gross rate of nitrate consumption	0.2116	-0.0509	-0.1438	0.5176	-0.07405	-0.00922	0.31707	-0.0472	0.5003
----------------------------------------------------------
INNER MODEL (The path coefficient and its significance)
$Soil pH
	Estimate	Std.Error	t value	Pr(>|t|)
Intercept	-2.57e-17	0.0879	-2.93e-16	1
Soiltype	-0.0532	0.0931	-0.571	0.5691
Climate	0.217	0.0931	2.33	0.0214
$SOM
	Estimate	Std.Error	t value	Pr(>|t|)
Intercept	2.07e-17	0.0798	2.59e-16	1
Soiltype	0.405	0.0846	4.79	4.72e-06
Climate	-0.143	0.0846	-1.69	0.0931
$Bacterial composition
	Estimate	Std.Error	t value	Pr(>|t|)
Intercept	3.08e-17	0.0473	6.52e-16	1
Soil pH	0.879	0.0495	17.7	1.36e-35
SOM	0.109	0.0495	2.2	0.0296
$Fungal composition
	Estimate	Std.Error	t value	Pr(>|t|)
Intercept	6.94e-17	0.0634	1.09e-15	1
Soil pH	0.746	0.0664	11.2	1.46e-20
SOM	0.267	0.0664	4.02	0.000102
$Bacterial abundance
	Estimate	Std.Error	t value	Pr(>|t|)
Intercept	-5.61e-17	0.0581	-9.66e-16	1
Soil pH	0.0732	0.0608	1.2	0.231
SOM	0.785	0.0608	12.9	1.44e-24
$N allocation
	Estimate	Std.Error	t value	Pr(>|t|)
Intercept	3.01e-17	0.0883	3.4e-16	1
Bacterial composition	0.389	0.1504	2.59	0.0109
Fungal composition	-0.38	0.1509	-2.52	0.0132
Bacterial abundance	0.0431	0.0907	0.476	0.6351
$Rate
	Estimate	Std.Error	t value	Pr(>|t|)
Intercept	2.66e-17	0.0857	3.1e-16	1
Bacterial composition	0.33	0.1461	2.26	0.025789
Fungal composition	-0.367	0.1465	-2.5	0.013687
Bacterial abundance	0.302	0.088	3.44	0.000812
----------------------------------------------------------
CORRELATIONS BETWEEN LVs (Those marked in red are the paths with significant path coefficients in SEM)
	Soiltype	Climate	Soil pH	SOM	Bacterial composition	Fungal composition	Bacterial abundance	N allocation	Rate
Soiltype	1	-0.3313	-0.1251	0.4526	0.0786	0.1755	0.374	0.0471	0.0149
Climate	-0.3313	1	0.2348	-0.2774	0.3131	-0.0167	-0.2157	0.161	0.1726
Soil pH	-0.1251	0.2348	1	-0.2969	0.8464	0.6671	-0.16	0.0392	-0.1903
SOM	0.4526	-0.2774	-0.2969	1	-0.1519	0.0452	0.7637	-0.0482	0.3761
Bacterial composition	0.0786	0.3131	0.8464	-0.1519	1	0.7999	-0.0501	0.0833	0.0213
Fungal composition	0.1755	-0.0167	0.6671	0.0452	0.7999	1	0.0932	-0.0644	-0.0747
Bacterial abundance	0.374	-0.2157	-0.16	0.7637	-0.0501	0.0932	1	-0.0117	0.2518
N allocation	0.0471	0.161	0.0392	-0.0482	0.0833	-0.0644	-0.0117	1	-0.098
Rate	0.0149	0.1726	-0.1903	0.3761	0.0213	-0.0747	0.2518	-0.098	1
----------------------------------------------------------
GOODNESS-OF-FIT
[1] 0.4994
----------------------------------------------------------
SUMMARY INNER MODEL
	Type	R2	Block_Communality	Mean_Redundancy	AVE
Soiltype	Exogenous	0	1	0	0
Climate	Exogenous	0	0.875	0	0.875
Soil pH	Endogenous	0.0576	1	0.0576	1
SOM	Endogenous	0.2231	0.964	0.2151	0.964
Bacterial composition	Endogenous	0.7272	1	0.7272	1
Fungal composition	Endogenous	0.5099	1	0.5099	1
Bacterialabundance	Endogenous	0.5882	1	0.5882	1
N allocation	Endogenous	0.0564	0.987	0.0556	0.987
Rate	Endogenous	0.1106	0.508	0.0562	0.508
----------------------------------------------------------

## Sheet: S10
Table S10: Details of PLS-PM (Partial Least Squares Path Modeling) for figure 4C.
----------------------------------------------------------
MODEL SPECIFICATION
Number of Cases	90
Latent Variables	9
Manifest Variables	15
Scale of Data	Standardized Data
Non-Metric PLS	FALSE
Weighting Scheme	centroid
Tolerance Crit	1e-06
Max Num Iters	100
Convergence Iters	5
Bootstrapping TRUE	TRUE
Bootstrap samples	1000
----------------------------------------------------------
OUTER MODEL (the loading of manifest Variables to latent variable)
	weight	loading	communality	redundancy
Vegetation
Dominant tree type (0: Coniferous forest; 1: Broadleaved forest)	1	1	1	0
Climate
MAT	0.522	0.925	0.856	0
MAP	0.554	0.934	0.872	0
Soil pH
Soil pH	1	1	1	0.165
SOM
Soil C content	0.549	0.982	0.965	0.0869
Soil N content	0.472	0.976	0.953	0.0858
Bacterial composition
Bacterial NMDS1	1	1	1	0.77
Fungal composition
Fungal NMDS1	1	1	1	0.3225
Bacterial abundance
Bacterial abundance	1	1	1	0.4774
N allocation
Ratio of nitrification-to-mineralization	0.479	0.995	0.989	0.0749
Ratios of ammonium uptake-to-mineralization (x*-1)	0.525	0.996	0.991	0.0751
Rate
Gross rate of ammonification	0.497	0.923	0.851	0.2214
Gross rate of nitrification	0.104	0.59	0.348	0.0904
Gross rate of ammonium consumption	0.357	0.852	0.726	0.1889
Gross rate of nitrate consumption	0.36	0.488	0.238	0.0619
----------------------------------------------------------
CROSSLOADINGS (correlation between manifest Variables and latent variables )
	Vegetation	Climate	Soil pH	SOM	Bacterial composition	Fungal composition	Bacterial abundance	N allocation	Rate
Vegetation
Dominant tree type	1	-0.1606	-0.4041	0.2735	-0.4011	-0.20996	0.2901	-0.1552	0.3491
Climate
MAT	-0.0503	0.9252	0.0496	-0.1956	0.1518	-0.00321	-0.4024	0.1161	-0.0684
MAP	-0.2427	0.9338	0.1448	-0.1152	0.1741	0.14582	-0.1796	0.1798	-0.2915
Soil pH
Soil pH	-0.4041	0.1061	1	-0.586	0.8738	0.51382	-0.5329	0.2124	-0.5481
SOM
Soil C content	0.2562	-0.114	-0.6232	0.9823	-0.6538	-0.19791	0.6542	-0.213	0.3976
Soil N content	0.2815	-0.2189	-0.5165	0.976	-0.4627	0.00744	0.6555	-0.1327	0.4842
Bacterial composition
Bacterial NMDS1	-0.4011	0.1756	0.8738	-0.5774	1	0.64646	-0.5627	0.2527	-0.3758
Fungal composition
Fungal NMDS1	-0.21	0.0791	0.5138	-0.1052	0.6465	1	-0.3266	0.1448	-0.3479
Bacterial abundance
Bacterial abundance	0.2901	-0.3095	-0.5329	0.6686	-0.5627	-0.32663	1	-0.0558	0.4655
N allocation
Ratio of nitrification-to-mineralization	-0.1566	0.1529	0.2084	-0.1666	0.2475	0.14386	-0.0383	0.9947	-0.1469
Ratios of ammonium uptake-to-mineralization (x*-1)	-0.1525	0.1653	0.2142	-0.1898	0.2552	0.14423	-0.0713	0.9956	-0.172
Rate
Gross rate of ammonification	0.4	-0.2375	-0.5586	0.3884	-0.3712	-0.33904	0.4381	-0.2324	0.9227
Gross rate of nitrification	0.2314	-0.0597	-0.1569	0.0689	0.0198	-0.10553	0.1552	0.2262	0.5897
Gross rate of ammonium consumption	0.343	-0.1665	-0.4751	0.3406	-0.262	-0.22131	0.3414	-0.1804	0.8523
Gross rate of nitrate consumption	0.0103	-0.037	-0.2346	0.3473	-0.2773	-0.24834	0.3049	-0.0123	0.488
----------------------------------------------------------
INNER MODEL (The path coefficient and its significance)
$Soil pH
	Estimate	Std.Error	t value	Pr(>|t|)
Intercept	-7.41e-17	0.098	-7.56e-16	1
Vegetation	-0.397	0.0993	-4	0.000131
Climate	0.0422	0.0993	0.426	0.671427
$SOM
	Estimate	Std.Error	t value	Pr(>|t|)
Intercept	1.01e-16	0.102	9.83e-16	1
Vegetation	0.253	0.104	2.45	0.0165
Climate	-0.125	0.104	-1.21	0.2302
$Bacterial composition
	Estimate	Std.Error	t value	Pr(>|t|)
Intercept	-5.92e-17	0.0514	-1.15e-15	1
Soil pH	0.815	0.0635	12.9	8.27e-22
SOM	-0.0995	0.0635	-1.57	0.12
$Fungal composition
	Estimate	Std.Error	t value	Pr(>|t|)
Intercept	-1.09e-16	0.0882	-1.24e-15	1
Soil pH	0.689	0.1089	6.32	1.07e-08
SOM	0.298	0.1089	2.74	0.00747
$Bacterial abundance
	Estimate	Std.Error	t value	Pr(>|t|)
Intercept	1.61e-16	0.0775	2.08e-15	1
Soil pH	-0.215	0.0957	-2.25	0.0272
SOM	0.543	0.0957	5.67	1.8e-07
$N allocation
	Estimate	Std.Error	t value	Pr(>|t|)
Intercept	-2.15e-17	0.104	-2.08e-16	1
Bacterial composition	0.351	0.156	2.26	0.0266
Fungal composition	-0.0402	0.136	-0.295	0.7686
Bacterial abundance	0.129	0.126	1.02	0.3089
$Rate
	Estimate	Std.Error	t value	Pr(>|t|)
Intercept	-9.24e-17	0.0928	-9.96e-16	1
Bacterial composition	-0.0279	0.1393	-0.2	0.8417
Fungal composition	-0.205	0.1218	-1.68	0.0963
Bacterial abundance	0.383	0.1124	3.41	0.001
----------------------------------------------------------
CORRELATIONS BETWEEN LVs (Those marked in red are the paths with significant path coefficients in SEM)
	Vegetation	Climate	Soil pH	SOM	Bacterial composition	Fungal composition	Bacterial abundance	N allocation	Rate
Vegetation	1	-0.1606	-0.404	0.274	-0.401	-0.21	0.2901	-0.1552	0.349
Climate	-0.161	1	0.106	-0.166	0.176	0.0791	-0.3095	0.1601	-0.197
Soil pH	-0.404	0.1061	1	-0.586	0.874	0.5138	-0.5329	0.2124	-0.548
SOM	0.274	-0.1659	-0.586	1	-0.577	-0.1052	0.6686	-0.1796	0.447
Bacterial composition	-0.401	0.1756	0.874	-0.577	1	0.6465	-0.5627	0.2527	-0.376
Fungal composition	-0.21	0.0791	0.514	-0.105	0.646	1	-0.3266	0.1448	-0.348
Bacterial abundance	0.29	-0.3095	-0.533	0.669	-0.563	-0.3266	1	-0.0558	0.466
N allocation	-0.155	0.1601	0.212	-0.18	0.253	0.1448	-0.0558	1	-0.161
Rate	0.349	-0.1971	-0.548	0.447	-0.376	-0.3479	0.4655	-0.1608	1
----------------------------------------------------------
GOODNESS-OF-FIT
[1] 0.4904
----------------------------------------------------------
SUMMARY INNER MODEL
	Type	R2	Block_Communality	Mean_Redundancy	AVE
Vegetation	Exogenous	0	1	0	0
Climate	Exogenous	0	0.864	0	0.864
Soil pH	Endogenous	0.165	1	0.165	1
SOM	Endogenous	0.0901	0.959	0.0864	0.959
Bacterial composition	Endogenous	0.77	1	0.77	1
Fungal composition	Endogenous	0.3225	1	0.3225	1
Bacterial abundance	Endogenous	0.4774	1	0.4774	1
N allocation	Endogenous	0.0757	0.99	0.075	0.99
Rate	Endogenous	0.26	0.541	0.1406	0.541
----------------------------------------------------------

[truncated: 1 more sheets: S11]
